# Supplementary material for: Medication overdose data analysis: a review of medication error reports in the FDA adverse event reporting system (FAERS)
Source: BMC Pharmacol Toxicol. 2023 Aug 4;24:41. doi: 10.1186/s40360-023-00681-y (PMC10403938; doi:10.1186/s40360-023-00681-y)
Supplement: Supplementary file 2 — Supplementary Material 2 [file 40360_2023_681_MOESM2_ESM.csv]

primaryid	age	age_cod	sex	wt	wt_cod	occr_country	occp_cod	drugname	dose_form	route	dose_vbm	pt
100152844	53	YR	M			US	CN	LYRICA	CAPSULE, HARD	Oral	300 MG, 4X/DAY	Prescribed overdose
1005523355	45	YR	F			CA	MD	RAPAMUNE		Unknown	UNK	Overdose
1011972511	63	YR	F	67.12	KG	US	CN	CHANTIX	FILM-COATED TABLET		UNK	Prescribed overdose
101882718	81	YR	F			US	CN	LANTUS SOLOSTAR	SOLUTION FOR INJECTION	Unknown	78 IU	Extra dose administered
102927833	26	YR	M	111.65	KG	US	LW	BUTRANS	TRANSDERMAL PATCH	Transdermal	10 MCG/HR, WEEKLY	Overdose
104531435	16	YR	F			US	MD	CYCLOBENZAPRINE (ACTAVIS LABORATORIES FL)		Oral	120 MG (2MG/KG)	Intentional overdose
1048666410	62	YR	F	60	KG	US	MD	LYRICA	CAPSULE, HARD	Oral	300 MG, 2X/DAY	Prescribed overdose
106117923	66	YR	M			US	CN	ADVAIR DISKUS	INHALATION POWDER	Respiratory (inhalation)	1 PUFF(S), BID	Overdose
1072633513	53	YR	F	45	KG	US	HP	LYRICA	CAPSULE, HARD		300 MG, 3X/DAY	Prescribed overdose
107492637	51	YR	F	77.11	KG	US	HP	EFFEXOR XR	PROLONGED-RELEASE CAPSULE		75 MG, 1X/DAY	Overdose
107594564	69	YR	M	92.97	KG	US	HP	XYREM	ORAL SOLUTION	Oral	3 G, BID	Prescribed overdose
1088201114	73	YR	M	65.31	KG	US	MD	PROCARDIA XL	MODIFIED-RELEASE TABLET	Oral	90 MG, 1X/DAY	Prescribed overdose
110844168	68	YR	F			PT	HP	Aceclofenac Film coated tablets	FILM COATED TABLET	Oral	100 MILLIGRAM, ONCE A DAY	Overdose
1110326814	49	YR	M	113	KG	US	MD	LYRICA	CAPSULE, HARD	Oral	225 MG, 3X/DAY	Overdose
1111871012	53	YR	F	100	KG	US	MD	LYRICA	CAPSULE, HARD	Oral	300 MG, 2X/DAY	Overdose
1116856332	72	YR	F			CA	CN	SANDOSTATIN LAR DEPOT		Intramuscular	20 MG, QMO (ONCE A MONTH)	Overdose
1124521114	48	YR	F	77	KG	US	MD	RELPAX	FILM-COATED TABLET	Oral	40 MG, AS NEEDED (1 AT ONSET OF HEADACHE, MAY REPEAT IN 2 HOURS IF NEEDED)	Overdose
112626002	55	YR	F			US	LW	BUTRANS	TRANSDERMAL PATCH	Transdermal	20 MCG/HR, WEEKLY	Overdose
113826718	56	YR	M	122	KG	US	MD	PRISTIQ EXTENDED?RELEASE	PROLONGED-RELEASE TABLET	Oral	300 MG, DAILY	Overdose
1148665811	62	YR	M	115.67	KG	US	HP	LYRICA	CAPSULE, HARD	Oral	UNK	Prescribed overdose
115178733	62	YR	M			GB	HP	FIRMAGON	POWDER AND SOLVENT FOR SOLUTION FOR INJECTION	Unknown	240 MG	Accidental overdose
1156506841			F	68	KG	CA	CN	FOSAMAX	TABLET	Oral	UNK	Prescribed overdose
115921019	54	YR	F	62.13	KG	US	MD	RELPAX	FILM-COATED TABLET	Oral	40 MG, AS NEEDED	Prescribed overdose
1181083616	41	YR	F			CA	CN	ABILIFY MAINTENA	SUSPENSION FOR INJECTION	Intramuscular	2 G, UNK	Prescribed overdose
1186684445	66	YR	M			CA	HP	SANDOSTATIN LAR DEPOT	SOLUTION FOR INJECTION	Intramuscular	20 MG, Q4W (EVERY 4 WEEKS)	Overdose
1188336919	63	YR	M	104	KG	US	PH	EFFEXOR XR	PROLONGED-RELEASE CAPSULE	Oral	150 MG, ONCE DAILY	Prescribed overdose
119179107	71	YR	F			US	MD	LYRICA	CAPSULE, HARD	Oral	300 MG, 3X/DAY	Overdose
1193222932	90	YR	M			NL	CN	Betmiga	TABLET	Oral	50 MG, 1 TABLET TWICE DAILY	Overdose
119927473	39	YR	M			US	MD	KEPPRA	FILM-COATED TABLET		UNK	Overdose
1204027940	63	YR	F	60	KG	BR	CN	BENLYSTA	POWDER FOR SOLUTION FOR INFUSION	Intravenous (not otherwise specified)	UNK	Overdose
1206151814	66	YR	M			US	CN	LYRICA	CAPSULE, HARD		200 MG, 3X/DAY (Q 8 HRS)	Prescribed overdose
120755983	31	YR	F			US	MD	AMLODIPINE		Unknown	UNK	Intentional overdose
121384519	23	YR	M	79.38	KG	US	MD	CAVERJECT	POWDER FOR SOLUTION FOR INJECTION		0.03 TO 0.07 MG 2 TO 3 TIMES FOR WEEK	Overdose
121563967	46	YR	M			NL	HP	VALSARTAN.		Oral	UNK	Intentional overdose
121563967	46	YR	M			NL	HP	VALSARTAN.		Oral	UNK	Overdose
121607982	62	YR	F	102.4	KG	US	MD	OXYCONTIN	PROLONGED-RELEASE TABLET	Oral	UNK	Overdose
121846093			F	107	KG	US	CN	TRINTELLIX	TABLET	Oral	20 MILLIGRAM, QD	Overdose
122103622	17	YR	M			US	MD	AMLODIPINE		Unknown	UNK	Overdose
122633442	51	YR	M			US	HP	Metoprolol Tartrate Film Coated Tablets USP 25 mg	TABLET	Unknown	1000 MG, UNK	Overdose
122851392	29	YR	F	122	KG	CA	HP	DIAZEPAM.		Unknown		Overdose
122896792	19	YR	F	53	KG	CA	CN	CLONAZEPAM.	TABLET	Unknown		Intentional overdose
123134476	28	YR	M			US	CN	Oxycodone HCl CR Tablets (similar to NDA 22?272)	PROLONGED-RELEASE TABLET	Oral	UNK	Accidental overdose
1234344322	72	YR	F			US	CN	FLECTOR	TRANSDERMAL PATCH	Transdermal	1 DF, 2X/DAY (1 PATCH ONTO THE SKIN EVERY 12 HOURS)	Intentional overdose
124339962	28	YR	F			US	HP	LOPERAMIDE	TABLET	Oral	2MG, APPROXIMATELY 100....	Intentional overdose
124536565	28	YR	F			US	MD	CIMETIDINE		Oral	200 MG TABLETS, 10 TABLETS DAILY	Overdose
124634812	28	YR	F			US		CIMETIDINE TABLETS USP	TABLET	Oral	200 MG TABLETS, 10 TABLETS DAILY	Overdose
124671353	28	YR	F			US	MD	Loperamide		Oral	UNK, 400?600 MG	Overdose
1251999812	57	YR	M	100	KG	US	MD	LYRICA	CAPSULE, HARD	Oral	300 MG, 2X/DAY (IN THE MORNING AND AT NIGHT)	Prescribed overdose
1252117410	18	YR	F	49	KG	JP	MD	TACROLIMUS.	CAPSULE	Oral		Prescribed overdose
126336135	39	YR	M			CA	HP	ESCITALOPRAM	TABLET	Oral	UNK	Intentional overdose
126336135	39	YR	M			CA	HP	ESCITALOPRAM	TABLET	Oral	UNK	Overdose
1271747810	65	YR	F			DE	HP	LEVETIRACETAM.		Unknown	1000 MG, DAILY (STARTING DOSE)	Overdose
127298169	65	YR	F			DE		CLOBAZAM.		Oral		Overdose
128677153			F			US	CN	TRULICITY	INJECTION	Unknown	0.75 MG, WEEKLY (1/W)	Extra dose administered
128718386			F			US	CN	OXYCONTIN	PROLONGED-RELEASE TABLET	Respiratory (inhalation)	UNK	Overdose
128927292	76	YR	F			NL	MD	Paracetamol		Oral	50 G, UNK	Intentional overdose
1289766911	45	YR	F			CA	HP	PROGRAF	CAPSULE	Oral		Overdose
1292438728	45	YR	F			CA	HP	REMICADE	SOLUTION FOR INFUSION	Intravenous (not otherwise specified)		Overdose
129849013			F	53.97	KG	US	MD	HYSINGLA ER	PROLONGED-RELEASE TABLET	Oral	30 MG, Q24H	Overdose
129871962	32	YR	M			NL	HP	METHADONE		Unknown	UNK	Overdose
129951048	72	YR	M			US	MD	LYRICA	CAPSULE, HARD	Oral	300 MG, 2X/DAY	Prescribed overdose
129980355	52	YR	M			CA	CN	OXYCODONE HYDROCHLORIDE.		Unknown	UNK	Intentional overdose
129980355	52	YR	M			CA	CN	OXYCODONE HYDROCHLORIDE.		Unknown	UNK	Overdose
130123428	52	YR	M			US	MD	LYRICA	CAPSULE, HARD		UNK	Overdose
130144562	52	YR	M			US	HP	FLUOROURACIL.	INJECTION	Other	UNK	Accidental overdose
1302221311	67	YR	F	64.85	KG	US	MD	LYRICA	CAPSULE, HARD	Oral	225 MG, 1X/DAY	Overdose
1302755016	63	YR	F			NL	CN	DUODOPA		Other	MD: 4.0ML, CD: 3.7ML/H, ED: 2.5ML; 16 HOUR ADMINISTRATION	Overdose
1302851616	45	YR	F			CA	HP	NEORAL		Unknown	UNK	Overdose
130457542	52	YR	M			US	HP	FLUOROURACIL.		Other	FLUOROURACIL 7640MG SCHEDULED TO BE ADMINISTERED IN 96 HOURS IN JUST 24 HOURS (100 MG/KG DOSE).	Overdose
130561303			F			US	HP	DILAUDID	TABLET	Oral	UNK	Overdose
1308828518	41	YR	F	69	KG	BR	CN	BENLYSTA	POWDER FOR SOLUTION FOR INFUSION		720 MG, 5 FLASKS OF 120MG	Overdose
131763293			F			US	CN	OXYCODONE HYDROCHLORIDE.	PROLONGED-RELEASE TABLET	Oral	UNK	Overdose
131789933	55	YR	M	87.3	KG	CA	MD	Fostemsavir	PROLONGED-RELEASE TABLET	Oral	600 MG, BID	Overdose
132345625	68	YR	F			US	CN	SERTRALINE HCL	FILM-COATED TABLET		300 MG, 1X/DAY	Prescribed overdose
133675282	15	YR	F			US	MD	SERTRALINE HCL	FILM-COATED TABLET	Oral	25 MG, UNK	Intentional overdose
133783032	15	YR	F			US	MD	SERTRALINE		Oral	25 MILLIGRAM, FIFTEEN 25 MG SERTRALINE	Intentional overdose
133981462	15	YR	F			US	MD	AMPHETAMINE W/DEXTROAMPHETAMINE	TABLET	Oral	SIX 20MG TABLETS	Intentional overdose
134137823	15	YR	F			US	HP	SERTRALINE		Oral	15 DF, UNK (25 MG )	Intentional overdose
1343596916	63	YR	M	95	KG	US	MD	LYRICA	CAPSULE, HARD	Oral	200 MG, 3X/DAY	Prescribed overdose
1345538916	68	YR	F	100	KG	US	CN	LYRICA	CAPSULE, HARD	Oral	150 MG, UNK	Extra dose administered
134855848	62	YR	F	90.72	KG	US	CN	LYRICA	CAPSULE, HARD	Oral	100 MG, 2X/DAY	Drug level above therapeutic
135370827	58	YR	M	75.28	KG	US	CN	OXYCODONE HYDROCHLORIDE.	PROLONGED-RELEASE TABLET	Oral	80 MG, TID	Overdose
135557983	74	YR	M	72	KG	US	HP	NUPLAZID	CAPSULE	Oral	44 MILLIGRAM (34MG CAPSULE+10MG TABLET), QD	Overdose
135579274	86	YR	M			US	CN	NUPLAZID	CAPSULE	Oral	34 MG, QD	Overdose
1356060713	57	YR	M	93	KG	US	CN	LYRICA	CAPSULE, HARD	Oral	50 MG, UNK	Prescribed overdose
135609572	19	YR	F			AU	MD	VALPROIC ACID.		Oral	39000 MG	Overdose
1356643118	78	YR	M	65	KG	NL	CN	DUODOPA		Other	MD 6, CD 2.8, ED 2	Intentional overdose
1357168919	46	YR	M			FR	MD	NIVOLUMAB	SOLUTION FOR INJECTION	Intravenous (not otherwise specified)	190 MILLIGRAM, Q2WK	Accidental overdose
1358151915			F	92	KG	BR	CN	Belimumab	POWDER FOR SOLUTION FOR INFUSION	Intravenous (not otherwise specified)	UNK UNK, CYC	Overdose
1361541810	38	YR	F	113	KG	US	MD	LYRICA	CAPSULE, HARD	Oral	UNK, 4X/DAY (200MG THREE TIMES A DAY AND 100MG AT NIGHT)	Prescribed overdose
136688743	45	YR	F			GB	HP	IBUPROFEN.		Oral	28 G, DAILY	Intentional overdose
136890373	43	YR	M			US	PH	CLOZAPINE.		Unknown	400 MILLIGRAM, DAILY	Drug level above therapeutic
137421292	15	YR	F			US	MD	DEXTROAMPHET SACCHARAT, AMPHET ASPARTATE, DEXTROAMPHET SULFATE AND AMPHET SULFAT	TABLET	Unknown	SIX TABLET OF 20 MG	Intentional overdose
137521322			M			US	MD	XYREM	ORAL SOLUTION	Oral	2.25 G, BID	Extra dose administered
138174083	60	YR	M			FR	HP	PARACETAMOL		Unknown	64 G	Intentional overdose
138478843			F			US	MD	BUTRANS	TRANSDERMAL PATCH	Transdermal	20 MCG/HR, WEEKLY	Overdose
138850623	27	YR	F			ES	HP	LOSARTAN.		Oral	350 MILLIGRAM, TOTAL	Overdose
1389146711	66	YR	F	82	KG	US	MD	LYRICA	CAPSULE, HARD	Oral	300 MG, 3X/DAY	Overdose
138915184	27	YR	F			ES	HP	LOSARTAN.		Oral		Intentional overdose
139095566	65	YR	M	88	KG	US	MD	LYRICA	CAPSULE, HARD		50 MG, UNK	Overdose
139099679			M			GB	CN	ESBRIET	CAPSULE	Oral		Overdose
139369203	49	YR	M			US	CN	LYRICA	CAPSULE, HARD		225 MG, 4X/DAY, ONE CAPSULE 4 TIMES A DAY	Overdose
139608895	50	YR	F			US	HP	LYRICA			450 MG, 2X/DAY (FOR 1 MONTH)	Overdose
139638726						US	CN	JAKAFI	TABLET	Oral	15 MILLIGRAM, BID	Extra dose administered
139666753	23	YR	F	90	KG	US	MD	LAMOTRIGINE.		Oral	17.7999992 GRAM	Overdose
139677094	51	YR	M	127	KG	US	HP	LYRICA	CAPSULE, HARD	Oral	200 MG, 2X/DAY (TWO BY MOUTH EVERY DAY)	Prescribed overdose
1398694115	70	YR	M			FR	HP	NIVOLUMAB	SOLUTION FOR INJECTION	Intravenous (not otherwise specified)	276 MILLIGRAM, Q2WK	Prescribed overdose
139999693	34	YR	M			US	CN	XARELTO	FILM-COATED TABLET	Oral		Prescribed overdose
140680992	58	YR	F	60	KG	US	HP	AMLODIPINE		Oral	UNK	Overdose
1409678915	55	YR	F			US	HP	LYRICA	CAPSULE, HARD	Oral	150 MG, 3X/DAY	Prescribed overdose
1417409234	63	YR	F	97	KG	CA	CN	ABATACEPT	SOLUTION FOR INFUSION	Intravenous (not otherwise specified)	1000 MILLIGRAM, Q4WK	Overdose
1417424018						CA	HP	INFLECTRA	POWDER FOR INJECTION	Intravenous (not otherwise specified)	400 MG, AT 0, 2, 6 WEEKS, THEN EVERY 8 WEEKS	Drug level above therapeutic
141781015	95	YR	F			US	MD	NUPLAZID	CAPSULE	Oral	34 MILLIGRAM, QD	Prescribed overdose
1417819714	73	YR	M			US	MD	NUPLAZID	CAPSULE	Oral	34 MILLIGRAM, QD	Prescribed overdose
1420656414	55	YR	M	90	KG	NL	CN	DUODOPA		Other	MD: 4.5 ML CD: 3.7ML/H ED: 2.5 ML	Extra dose administered
142290178	26	YR	F	60	KG	FR	MD	LAMOTRIGINE.		Unknown	UNK	Intentional overdose
142450522	45	YR	F			CA	HP	CELLCEPT		Oral		Overdose
142482273			M			US	LW	OXYCONTIN	PROLONGED-RELEASE TABLET	Oral	UNK	Overdose
142564786	70	YR	M	85	KG	US	CN	XELJANZ	TABLET	Oral	5 MG, 2X/DAY (ONE 5MG PILL IN THE MORNING AND ONE 5MG PILL IN THE EVENING BY MOUTH)	Prescribed overdose
143015616	61	YR	F	68.04	KG	US	CN	XELJANZ XR	PROLONGED-RELEASE TABLET		11 MG, ONCE A DAY (EVERY MORNING)	Overdose
1430958327						CA	HP	INFLECTRA	POWDER FOR INJECTION	Intravenous (not otherwise specified)	283.5 MG, (EVERY 0,2,6 WEEKS, THEN EVERY 8 WEEKS)	Drug level above therapeutic
1432723727						CA	HP	INFLECTRA	POWDER FOR INJECTION	Intravenous (not otherwise specified)	330 MG (5 MG/KG) 0, 2, 6 WEEKS THEN EVERY 8 WEEKS	Drug level above therapeutic
1433804111	64	YR	M	70	KG	CA	HP	PANTOPRAZOLE		Oral	UNK	Overdose
144051928	23	YR	M			SE	MD	DIAZEPAM.		Unknown	UNK	Overdose
1441268433						CA	HP	INFLECTRA	POWDER FOR INJECTION	Intravenous (not otherwise specified)	500 MG, 0, 2, 6 WEEKS, THEN EVERY 8 WEEKS	Drug level above therapeutic
1442356732	68	YR	M	86.18	KG	US	CN	NICOTROL	NASAL SPRAY, SOLUTION	Nasal	2 DF, AS NEEDED (ONE SPRAY IN EACH NOSTRIL AS NEEDED)	Overdose
1444502115	38	YR	F	73	KG	US	MD	LYRICA	CAPSULE, HARD	Oral	300 MG, 3X/DAY (TAKE ONE CAPSULE, BY MOUTH, 3 TIMES A DAY)/(1 CAPSULE/3 TIMES EVERY DAY)	Prescribed overdose
144481632	47	YR	F			US	HP	BUPROPION.	TABLET	Oral	EXTENDED?RELEASE	Intentional overdose
144613403	58	YR	F			US	CN	AMPYRA	TABLET	Oral	10 MG, BID	Extra dose administered
144911773	58	YR	F			ES	MD	MIRTAZAPINE.		Oral	300 MG, TOTAL	Intentional overdose
145236873	81	YR	F	39	KG	GB	HP	LISINOPRIL.	TABLET	Oral	30 MG, UNK	Accidental overdose
1453521532						CA	HP	INFLECTRA	POWDER FOR INJECTION	Intravenous (not otherwise specified)	400 MG, AT 0, 2, 6, THEN EVERY 8 WEEKS	Drug level above therapeutic
1454249823						CA	HP	INFLECTRA	POWDER FOR INJECTION	Intravenous (not otherwise specified)	425 MG, AT 2, 6, THEN EVERY 8 WEEKS	Drug level above therapeutic
145436212	34	YR	M			US	CN	ASPIRIN (CARDIO)		Oral	81 MG, QD	Prescribed overdose
1455298528						CA	HP	INFLECTRA	POWDER FOR INJECTION	Intravenous (not otherwise specified)	500 MG Q 0, 2, 6 WEEKS, THEN EVERY 8 WEEKS	Drug level above therapeutic
1455442025	58	YR	F			CA	CN	Tecta	PROLONGED-RELEASE TABLET	Unknown	UNK	Overdose
145564383	81	YR	F	39	KG	GB	HP	TRAMADOL.		Unknown	500 MG, QD	Accidental overdose
145605623	81	YR	F	39	KG	GB	MD	LISINOPRIL.	TABLET	Oral	30.0MG UNKNOWN	Accidental overdose
145653043	81	YR	F	39	KG	GB	CN	SIMVASTATIN.		Oral	UNK	Accidental overdose
145658163	81	YR	F	39	KG	GB	CN	FUROSEMIDE.		Oral	80 MILLIGRAM	Accidental overdose
145715868	58	YR	M			US	CN	LYRICA	CAPSULE, HARD	Oral	450 MG, DAILY (TAKE 150 MG AT EVERY AM AND 150 MG 2X AT EVERY EVENING)	Overdose
1457316338						CA	HP	INFLECTRA	POWDER FOR INJECTION	Intravenous (not otherwise specified)	10 MG/KG, AT 0, 2, 6 WEEKS, THEN EVERY 8 WEEKS	Drug level above therapeutic
145791475	54	YR	M	62	KG	CA	CN	REVATIO	FILM-COATED TABLET	Oral	80 MG, 3X/DAY	Prescribed overdose
1464657210	56	YR	F			ME	HP	DICLOFENAC		Unknown	200 MG QD SLOW?RELEASE, FOR OVER 7 YEARS	Overdose
146559145						CA	CN	GABAPENTIN.		Oral	UNK	Analgesic drug level above therapeutic
146559145						CA	CN	GABAPENTIN.		Oral	UNK	Antidepressant drug level above therapeutic
146612073	81	YR	F	39	KG	GB	CN	TRAMADOL.			500 MG, QD	Accidental overdose
146725285			F			CA	CN	SALBUTAMOL		Unknown	UNK	Overdose
1467560433						CA	HP	INFLECTRA	POWDER FOR INJECTION	Intravenous (not otherwise specified)	400 MG (0, 2, 6 WEEKS, THEN EVERY 8 WEEKS)	Drug level above therapeutic
146992028	70	YR	M			FR	CN	TRAMADOL.		Unknown	100 MILLIGRAM, UNK	Prescribed overdose
147088185	55	YR	F			CA	HP	CITALOPRAM	TABLET	Oral	UNK	Overdose
147234223	81	YR	F	39	KG	GB	HP	LISINOPRIL.		Oral	30 MG	Accidental overdose
147595175	44	YR	M			US	MD	AMPYRA	TABLET	Oral	10 MG, QD	Overdose
1476664920			F	84	KG	NL	CN	DUODOPA		Other	MD 8, CD 5.2, ED 2, CND 4.2, END, 2	Overdose
147701933	16	YR	M			US	HP	DURAGESIC	UNKNOWN	Unknown		Overdose
147790423	16	YR	M			US	HP	FENTANYL CITRATE.		Nasal	SNORTING A GRAY POWDER	Intentional overdose
147806827	66	YR	F	71.21	KG	US	CN	LYRICA	CAPSULE, HARD	Oral	200 MG, 2X/DAY	Prescribed overdose
148137246	83	YR	F			US	MD	REVATIO	FILM-COATED TABLET	Oral	40 MG, 3X/DAY (TWO TABLETS 3X A DAY)	Extra dose administered
148188912	70	YR	F			DE	PH	Oxycodone		Unknown	30 MG, 1?1?1?0 ()	Accidental overdose
148458963	72	YR	F			NL	MD	PREDNISOLONE.		Oral	40 MG, UNK	Overdose
148473682	81	YR	M	95	KG	DE	MD	HYDROCHLOROTHIAZIDE.		Oral	12.5 MILLIGRAM 1?0?0?0	Accidental overdose
148693883	45	YR	F			CA	HP	PROGRAF	CAPSULE	Oral		Overdose
1488248636						CA	HP	INFLECTRA	POWDER FOR INJECTION	Intravenous (not otherwise specified)	400 MG, WEEK 0, 2, 6, THEN EVERY 8 WEEKS	Extra dose administered
149009568	36	YR	F	110	KG	BR	CN	BENLYSTA	POWDER FOR INFUSION		UNK	Overdose
149023876	64	YR	M	70	KG	CA	CN	Propranolol Extended Release Capsules (non?specific)	CAPSULE	Oral		Overdose
149103186	46	YR	F			US	HP	XYREM	ORAL SOLUTION	Oral	4.5 G, BID	Intentional overdose
149274104	60	YR	M	136	KG	US	CN	LYRICA	CAPSULE, HARD	Oral	200 MG, 3X/DAY	Overdose
149317498	68	YR	F			US	MD	NUPLAZID	TABLET	Unknown	34 MG, QD	Overdose
149318275	83	YR	M			US	MD	NUPLAZID	CAPSULE	Oral	34 MG, QD (QPM)	Prescribed overdose
149324785			F			US	MD	NUPLAZID	CAPSULE	Oral	34 MG, QD IN PM +10 MG QD AM	Prescribed overdose
149425412	52	YR	M			NL	MD	Paracetamol 500 mg, dispersible tablets	DISPERSIBLE TABLET	Oral	50 TABLETS OF 500 MG PARACETAMOL ; IN TOTAL	Intentional overdose
1495861427						CA	MD	INFLECTRA	POWDER FOR INJECTION	Intravenous (not otherwise specified)	300 MG, (AT 0, 2, 6 WEEKS, THEN EVERY 8 WEEKS)	Drug level above therapeutic
149614602			F			US	CN	KISQALI		Unknown	600 DF, BID	Overdose
149695923	9	YR				CA	CN	MYCO[PHENOLATE		Unknown	UNK	Overdose
149824437	26	YR	F	81.65	KG	US	MD	PREMARIN	TABLET	Oral	1.25 MG, 1X/DAY	Overdose
150004132			F			CA	CN	CITALOPRAM		Unknown	UNK	Antidepressant drug level above therapeutic
150726714	65	YR	M			JP	MD	ORENCIA	SOLUTION FOR INFUSION	Intravenous drip	500 MG/KG, UNK	Prescribed overdose
151113683	52	YR	F			CA	CN	BUTRANS	TRANSDERMAL PATCH	Transdermal	UNK	Overdose
151113692	52	YR	F			CA	CN	BUTRANS	TRANSDERMAL PATCH	Unknown	UNK	Overdose
1512141414	64	YR	M	108	KG	US	CN	LYRICA	CAPSULE, HARD	Oral	100 MG, UNK	Prescribed overdose
151311377	65	YR	M	90.7	KG	US	MD	LYRICA	CAPSULE, HARD	Oral	300 MG, 2X/DAY	Prescribed overdose
151385533	68	YR	M	72	KG	GB	MD	LISINOPRIL.	TABLET	Oral		Intentional overdose
151397473	68	YR	M	72	KG	GB	MD	Amlodipine Tablets 10mg	TABLET	Oral	420 MILLIGRAM, 42 X 10MG PILLS TAKEN IN OVERDOSE	Intentional overdose
151518892	63	YR	M			US	CN	ZYPREXA	TABLET	Unknown	20 MG, EACH EVENING (AT BEDTIME)	Overdose
151606273			M	72	KG	GB	MD	CITALOPRAM HYDROBROMIDE ? BP		Oral	OVERDOSE	Intentional overdose
151690714	68	YR	M	72	KG	GB	HP	CITALOPRAM		Oral	UNK	Intentional overdose
151711667	32	YR	M			US	MD	XELJANZ	TABLET	Oral	5 MG, 2X/DAY	Prescribed overdose
151801345	53	YR	F	72	KG	US	MD	LYRICA	CAPSULE, HARD	Oral	150 MG, 3X/DAY	Prescribed overdose
151970772	68	YR	M	72	KG	GB	MD	LISINOPRIL.		Unknown		Intentional overdose
152058158	69	YR	F			US	CN	NUPLAZID	CAPSULE	Oral	34 MG, QD	Overdose
152287132	62	YR	M			FR	HP	BISOPROLOL FUMARATE.		Oral	2, QD (3.25 MG IN THE MORNING AND 2.5 MG IN THE EVENING)	Intentional overdose
152327197						CO	MD	EYLEA	INJECTION	Intraocular	1 DF, ONCE; BOTH EYES	Overdose
1523378414	35	YR	F	79	KG	BR	CN	BENLYSTA	POWDER FOR SOLUTION FOR INFUSION		800 MG, UNK	Overdose
152348905						CO	MD	EYLEA	INJECTION	Intraocular	100 ?L, ONCE FIRST INJECTION	Overdose
152352467						CO	MD	EYLEA	INJECTION	Intraocular	1 DF, ONCE; LEFT EYE	Overdose
152404524	36	YR	F			PL	HP	OMEPRAZOLE.		Unknown	40 MILLIGRAM, DAILY	Overdose
152479872	62	YR	M	73.8	KG	US		METFORMIN		Unknown	500 MILLIGRAM, BID	Drug level above therapeutic
152533967	21	YR	M			GB	HP	RISPERIDONE.		Unknown	UNK	Overdose
152583627	21	YR	M			GB	HP	RISPERIDONE.		Unknown	UNK, EXCESS AMOUNTS	Overdose
152633212						GB	CN	DULOXETINE.		Unknown	UNK, EXCESS AMOUNTS	Overdose
152733383	68	YR	M	72	KG	GB	HP	LISINOPRIL.		Oral	UNK	Intentional overdose
152775584	45	YR	F			CA	HP	NEORAL		Unknown	UNK	Overdose
1528250619						CA	HP	INFLECTRA	POWDER FOR INJECTION	Intravenous (not otherwise specified)	700 MG, 0, 2 WEEKS, THEN EVERY 4 WEEKS	Drug level above therapeutic
152943383	74	YR	M			US	MD	NUPLAZID	TABLET	Unknown	34 MG, QD	Accidental overdose
152944912	67	YR	F			US	CN	NUPLAZID	TABLET	Oral	44 MILLIGRAM, QD (1 10 MG TABLET WITH 1 34 MG CAPSULE)	Overdose
152944912	67	YR	F			US	CN	NUPLAZID	TABLET	Oral	44 MILLIGRAM, QD (1 10 MG TABLET WITH 1 34 MG CAPSULE)	Prescribed overdose
152948423	76	YR	M			US	MD	NUPLAZID	CAPSULE	Oral	44 MILLIGRAM, QD (34 MG CAPSULE+10 MG TABLET)	Overdose
153103723	89	YR	F			FR	HP	SERTRALINE		Unknown	UNK	Intentional overdose
1532486928						CA	HP	INFLECTRA	POWDER FOR INJECTION	Intravenous (not otherwise specified)	800 MG, EVERY 0, 2, 6 WEEKS, THEN EVERY 8 WEEKS	Prescribed overdose
1532487324						CA	HP	INFLECTRA	POWDER FOR INJECTION	Intravenous (not otherwise specified)	5 MG/KG (400 MG), AT 0, 2, 6, THEN EVERY 8 WEEKS	Drug level above therapeutic
153351412	68	YR	M	72	KG	GB	MD	TRAMADOL HYDROCHLORIDE.	UNKNOWN	Oral	UNK	Intentional overdose
1535128513	25	YR	M			US	HP	XELJANZ	TABLET		20 MG, DAILY (5MG/ QTY 120/ DAYS SUPPLY 30)	Prescribed overdose
1535491526						CA	HP	INFLECTRA	POWDER FOR INJECTION	Intravenous (not otherwise specified)	465 MG, EVERY 0, 2, 6 WEEKS THEN EVERY 8 WEEKS	Drug level above therapeutic
1536994332						CA	HP	INFLECTRA	POWDER FOR INJECTION	Intravenous (not otherwise specified)	170 MG, WEEK 0, 2, 6 THEN EVERY 8 WEEKS	Drug level above therapeutic
1537130210	60	YR	F	100.2	KG	US	CN	LYRICA	CAPSULE, HARD		UNK	Intentional overdose
1537130210	60	YR	F	100.2	KG	US	CN	LYRICA	CAPSULE, HARD		UNK	Overdose
1537361913	61	YR	F	82	KG	US	MD	LYRICA	CAPSULE, HARD	Oral	300 MG, 3X/DAY	Prescribed overdose
1538536212						CA	MD	INFLECTRA	POWDER FOR INJECTION	Intravenous (not otherwise specified)	500 MG, EVERY 0, 2, 6, THEN EVERY 6 WEEKS	Drug level above therapeutic
153933508	63	YR	F	90.7	KG	US	MD	OXYCONTIN	PROLONGED-RELEASE TABLET	Oral	40 MG, UNK	Overdose
153940366	69	YR	F			US	CN	LAMICTAL XR	PROLONGED-RELEASE TABLET	Oral	UNK	Accidental overdose
153952044	65	YR	F			US	HP	XELJANZ XR	PROLONGED-RELEASE TABLET		11 MG	Accidental overdose
154198198	65	YR	M			CA	CN	COSENTYX	SOLUTION FOR INJECTION	Subcutaneous	450 MG, QMO	Prescribed overdose
1542905914	53	YR	M			US	MD	LYRICA	CAPSULE, HARD	Oral	300 MG, 1X/DAY (150 MG CAPSULE, TAKE 2 CAPSULES EVERY DAY AT BEDTIME FOR 90 DAYS)	Overdose
154306836	30	YR	M			AU	LW	GENTAMICIN SULFATE.	SOLUTION FOR INJECTION	Respiratory (inhalation)	UNK	Overdose
1543227319	58	YR	F			CA	CN	SINGULAIR	TABLET	Unknown	UNK	Overdose
1543333222						CA	HP	INFLECTRA	POWDER FOR INJECTION	Intravenous (not otherwise specified)	280 MG, 0, 2, 6, EVERY 8 WEEKS	Drug level above therapeutic
1543829417						CA	HP	INFLECTRA	POWDER FOR INJECTION	Intravenous (not otherwise specified)	500 MG, 0, 2, 6 WEEKS, THEN EVERY 8 WEEKS	Drug level above therapeutic
1546842435						CA	HP	INFLECTRA	POWDER FOR INJECTION	Intravenous (not otherwise specified)	500 MG, EVERY 7 WEEKS	Drug level above therapeutic
1548927215	65	YR	M	125	KG	US	MD	LYRICA	CAPSULE, HARD	Oral	300 MG, 4X/DAY	Prescribed overdose
155015343	49	YR	M			US	LW	BUTRANS	TRANSDERMAL PATCH	Transdermal	UNKNOWN	Overdose
155073903	52	YR	F			US	CN	TECFIDERA	PROLONGED-RELEASE CAPSULE	Other	MAINTENANCE DOSE	Extra dose administered
1551584316	74	YR	F			NL	CN	PRAMIPEXOLE.		Unknown	UNK	Extra dose administered
155180374	81	YR	M	65	KG	DE	CN	Gadovist	SOLUTION FOR INJECTION	Intravenous (not otherwise specified)	16 ML, ONCE	Overdose
1553220327						CA	HP	INFLECTRA	POWDER FOR INJECTION	Intravenous (not otherwise specified)	10 MG/KG 0,2,6 WEEKS THEN EVERY 8 WEEKS	Drug level above therapeutic
1553263013	64	YR	M	179	KG	US	CN	LYRICA	CAPSULE, HARD	Oral	300 MG, 3X/DAY	Prescribed overdose
155454623	44	YR	F			JP	MD	METFORMIN	TABLET	Oral	10 TABLETS OF 500 MG	Intentional overdose
155508388	28	YR	F			IN	MD	AMLODIPINE BESILATE	TABLET		60 DF, UNK (MLODIPINE 5 MG (60 TABLETS)	Overdose
1556124610	58	YR	F			CA	CN	ADVAIR HFA		Unknown	500 MG, BID	Overdose
155624813	62	YR	M	95	KG	FR	PH	VICTOZA	SOLUTION FOR INJECTION	Subcutaneous	1.8 MG, QD	Overdose
1556561211						CA	HP	INFLECTRA	POWDER FOR INJECTION	Intravenous (not otherwise specified)	500 MG, EVERY 0, 2, 6 WEEKS, THEN EVERY 8 WEEKS	Drug level above therapeutic
155708452						JP	CN	METFORMIN		Oral	10 DOSAGE FORM, SINGLE (500MG, TABLETS)	Intentional overdose
155716152	38	YR	M			AU		SEROQUEL	FILM-COATED TABLET	Oral		Prescribed overdose
1558791212	67	YR	F			US	CN	LYRICA	CAPSULE, HARD	Oral	300 MG, TWO TO THREE TIMES DAILY	Prescribed overdose
155890372						IN	CN	AMLODIPINE	TABLET	Oral	300 MILLIGRAM, SINGLE, AMLODIPINE 5 MG (60 TABLETS)	Intentional overdose
1558910755						CA	HP	INFLECTRA	POWDER FOR INJECTION	Intravenous (not otherwise specified)	500 MG, 0, 2, 6, THEN EVERY 8 WEEKS	Drug level above therapeutic
155901865			F	72	KG	BR	CN	BENLYSTA	POWDER FOR SOLUTION FOR INFUSION		620 MG, UNK	Overdose
1559023911	58	YR	F			CA	HP	WELLBUTRIN	TABLET	Unknown	EXTENDED RELEASE TABLET	Overdose
155927258	56	YR	F			US	CN	LYRICA	CAPSULE, HARD	Oral	225 MG, DAILY	Prescribed overdose
155940548	68	YR	M			US	MD	LYRICA	CAPSULE, HARD	Oral	225 MG, 3X/DAY (1 BY MOUTH EVERY 8 HOURS/1 BY MOUTH THREE TIMES A DAY)	Prescribed overdose
156052842	20	YR	F			FR	HP	TRAMADOL.		Oral	^MASSIVE^ DOSE () ; IN TOTAL	Intentional overdose
1561479911	59	YR	M	53	KG	JP	MD	NIVOLUMAB	SOLUTION FOR INJECTION	Intravenous drip	117 MILLIGRAM	Prescribed overdose
156417323	74	YR	F			US	MD	NUPLAZID	CAPSULE	Oral	34 MG, QHS	Overdose
156456249	61	YR	F			US	CN	EFFEXOR XR	PROLONGED-RELEASE CAPSULE		300 MG, DAILY	Prescribed overdose
1564829010	48	YR	M	94	KG	US	HP	LYRICA	CAPSULE, HARD	Oral	150 MG, 3X/DAY	Prescribed overdose
1566392229	71	YR	M	60.3	KG	JP	PH	OPDIVO	SOLUTION FOR INJECTION	Intravenous drip	240 MG, UNK	Prescribed overdose
1566937723						CA	HP	INFLECTRA	POWDER FOR INJECTION	Intravenous (not otherwise specified)	400 MG, 0, 2, 6 WEEKS THEN EVERY 8 WEEKS	Drug level above therapeutic
1569533431						CA	HP	INFLECTRA	POWDER FOR INJECTION	Intravenous (not otherwise specified)	300 MG, AT 0,2,6 WEEKS AND THEN EVERY 4 WEEKS	Drug level above therapeutic
1569826319						CA	HP	INFLECTRA	POWDER FOR INJECTION	Intravenous (not otherwise specified)	255 MG, EVERY 0,2,6 WEEKS, THEN EVERY 8 WEEKS	Drug level above therapeutic
1570727023						CA	HP	INFLECTRA	POWDER FOR INJECTION	Intravenous (not otherwise specified)	300 MG ON WEEK 0, 2, 6 THEN EVERY 8 WEEKS	Drug level above therapeutic
1570794319						CA	MD	Infliximab Pfizer (Unknown)	POWDER FOR INJECTION	Intravenous (not otherwise specified)	UNK	Overdose
157090722	17	YR	M			CA	CN	MORPHINE SULFATE.		Unknown	5 MG, SINGLE	Overdose
157103543	52	YR	F			CA	CN	BUTRANS	TRANSDERMAL PATCH	Unknown	UNK	Overdose
157168929						CA	HP	INFLECTRA	POWDER FOR INJECTION	Intravenous (not otherwise specified)	400 MG, 0, 2, 6 THEN EVERY 8 WEEKS	Drug level above therapeutic
157255453	81	YR	F	39	KG	GB	CN	AMITRIPTYLINE		Oral		Accidental overdose
157362348	44	YR	F	91	KG	US	MD	LYRICA	CAPSULE, HARD	Oral	50 MG, 3X/DAY	Prescribed overdose
157442194	46	YR	M	90	KG	CA	CN	PAROXETINE.	TABLET	Oral	20 MG, QD	Intentional overdose
157442194	46	YR	M	90	KG	CA	CN	PAROXETINE.	TABLET	Oral	20 MG, QD	Prescribed overdose
157495054						CA	HP	INFLECTRA	POWDER FOR INJECTION	Intravenous (not otherwise specified)	450 MG, AT 0, 2, 6 WEEKS THEN EVERY 8 WEEKS	Drug level above therapeutic
1574973714	48	YR	F			DE	CN	OCREVUS		Intravenous (not otherwise specified)		Overdose
1575446910	52	YR	F	86	KG	US	MD	LYRICA	CAPSULE, HARD		UNK	Prescribed overdose
157559292						AU	HP	METFORMIN HYDROCHLORIDE.		Unknown	132 G EXTENDED?RELEASE METFORMIN TOTAL, OVERDOSE	Overdose
1575957611	65	YR	F	70	KG	NL	HP	DUODOPA		Other	MD 13, CD 2.2, ED 2.0, 16 HOUR ADMINISTRATION	Extra dose administered
1576649412	46	YR	F	131	KG	US	MD	LYRICA	CAPSULE, HARD	Oral	200 MG, 3X/DAY	Prescribed overdose
157863583	68	YR	M	72	KG	GB	MD	TRAMADOL.		Oral		Intentional overdose
158062547	25	YR	F			US	HP	SOMAVERT	POWDER AND SOLVENT FOR SOLUTION FOR INJECTION	Subcutaneous	60 MG, DAILY	Prescribed overdose
1581123713						CA	HP	INFLECTRA	POWDER FOR INJECTION	Intravenous (not otherwise specified)	500 MG, 0, 2, 6 WEEKS, THEN EVERY 8 WEEKS	Extra dose administered
158135744	52	YR	F			CA	CN	BUTRANS	TRANSDERMAL PATCH	Unknown	UNK	Overdose
1582645032						CA	HP	INFLECTRA	POWDER FOR INJECTION	Intravenous (not otherwise specified)	300 MG, EVERY 2, 6 WEEKS, THEN EVERY 8 WEEKS	Drug level above therapeutic
1582645032						CA	HP	INFLECTRA	POWDER FOR INJECTION	Intravenous (not otherwise specified)	300 MG, EVERY 2, 6 WEEKS, THEN EVERY 8 WEEKS	Extra dose administered
158330057	52	YR	F	91	KG	US	MD	LYRICA	CAPSULE, HARD		UNK	Prescribed overdose
1585119632						CA	HP	INFLECTRA	POWDER FOR INJECTION	Intravenous (not otherwise specified)	500 MG AT 0,2,6 WEEKS THEN EVERY 8 WEEKS	Drug level above therapeutic
158653253	57	YR	F			US	CN	AMPYRA	TABLET	Oral	10 MG, BID	Extra dose administered
158653333	53	YR	M			US	CN	AMPYRA	TABLET	Oral	10 MG, BID OR Q 12 HRS	Extra dose administered
158695879	74	YR	F	76	KG	CO	CN	REVOLADE	FILM-COATED TABLET	Oral	25 MG, Q12H	Prescribed overdose
158710133	68	YR	F			US	CN	AMPYRA	TABLET	Oral	10 MILLIGRAM, Q 12 HRS	Extra dose administered
158717684	57	YR	F	77.1	KG	US	CN	AMPYRA	TABLET	Oral	10 MG, BID (OR EVERY 12 HOURS)	Extra dose administered
158722683	49	YR	F			US	CN	AMPYRA	TABLET	Oral	10 MG, Q 12 HRS	Extra dose administered
158764533			M			US	CN	AMPYRA	TABLET	Oral	10 MILLIGRAM, BID	Extra dose administered
158764533			M			US	CN	AMPYRA	TABLET	Oral	10 MILLIGRAM, BID	Prescribed overdose
158786635	80	YR	F	66	KG	US	CN	IBRANCE	CAPSULE		UNK ((HIGHEST DOSE, 175 MG OR 150 MG)	Prescribed overdose
158795719	43	YR	F	68	KG	CA	MD	CIMZIA	SOLUTION FOR INJECTION IN PRE-FILLED SYRINGE	Subcutaneous	400 MILLIGRAM	Prescribed overdose
158842255	82	YR	F	116	KG	US	CN	CADUET	FILM-COATED TABLET	Oral	1 DF, 1X/DAY (10 MG/20 MG, ORALLY, ONCE A DAY)	Extra dose administered
158849949	42	YR	F			CA	MD	OCREVUS		Intravenous (not otherwise specified)	300 MG DAY 0 AND DAY14, THEN 600MG EVERY 6 MONTHS	Intentional overdose
158855472			F	118	KG	US	CN	COLCRYS	TABLET	Unknown	UNK	Overdose
1589958910	75	YR	M	110	KG	US	MD	LYRICA	CAPSULE, HARD	Oral	50 MG, 3X/DAY	Prescribed overdose
1592964323	66	YR	F	59	KG	US	HP	LYRICA	CAPSULE, HARD	Oral	1 DF, 2X/DAY	Prescribed overdose
159433395	5	YR	M	17.48	KG	US	CN	RISPERDAL	ORAL SOLUTION	Oral	VARYING DOSE OF 0.3 ML, 0.5 ML, 1ML AND 2 ML	Overdose
159445994	60	YR	F			US	HP	NUPLAZID	CAPSULE	Oral	34 MG, QD	Accidental overdose
159446664	80	YR	F			US	CN	NUPLAZID	CAPSULE	Oral	34 MG, QD	Overdose
159469337	68	YR	M	91	KG	US	MD	LYRICA	CAPSULE, HARD	Oral	150 MG, 4X/DAY	Prescribed overdose
159558222	16	YR	F			US	HP	GABAPENTIN.		Oral	48.9 GRAM, ONCE	Overdose
159623024	48	YR	F			US	HP	IBUPROFEN.	TABLET		4 G, DAILY(20 TABLETS OF IBUPROFEN TABLETS DAILY (4 G/D))	Overdose
159725694	68	YR	M	72	KG	GB	MD	AMLODIPINE	TABLETS	Oral	42 X 10MG PILLS TAKEN IN OVERDOSE	Intentional overdose
1598049812	21	YR	M			DK	CN	ABILIFY	ORODISPERSIBLE TABLET	Oral	UNK	Overdose
159949522	19	YR	M			US	HP	LAMOTRIGINE.		Oral		Overdose
159949532	48	YR	F			US	HP	LAMOTRIGINE.		Oral		Drug level above therapeutic
159949532	48	YR	F			US	HP	LAMOTRIGINE.		Oral		Overdose
160120835			M			US	CN	OXYCONTIN	PROLONGED-RELEASE TABLET	Oral	UNK	Overdose
160217433	41	YR	F			CA	HP	Cyclobenzaprine Tablets	TABLET	Unknown	UNK	Overdose
160223064	58	YR	F			CA	CN	CITALOPRAM		Unknown	UNK	Overdose
160225268	40	YR	M			CA	HP	DULOXETINE.		Oral	UNK	Analgesic drug level above therapeutic
160225268	40	YR	M			CA	HP	DULOXETINE.		Oral	UNK	Antidepressant drug level above therapeutic
160225298			M			CA	HP	ARIPIPRAZOLE.		Unknown	30 MILLIGRAM	Prescribed overdose
1602253013			M			CA	CN	CITALOPRAM	TABLET	Urethral	80 MILLIGRAM	Prescribed overdose
160269283			M	99	KG	US	HP	RYTARY	MODIFIED-RELEASE CAPSULE, HARD	Oral	23.75/95 MG, 3 CAPSULES, 4 TIMES DAILY	Prescribed overdose
160310855	33	YR	F	93	KG	US	HP	EFFEXOR XR	PROLONGED-RELEASE CAPSULE	Oral	150 MG, 2X/DAY (IN THE MORNING AND IN THE EVENING)	Prescribed overdose
160374123			M	74	KG	US	CN	RYTARY	MODIFIED-RELEASE CAPSULE, HARD	Oral	48.75/195 MG, 4 CAPSULES THREE TIMES A DAY	Prescribed overdose
160454152	46	YR	F			US	MD	WARFARIN SODIUM.		Unknown		Anticoagulation drug level above therapeutic
160511714	61	YR	F			US	CN	SOMAVERT	POWDER AND SOLVENT FOR SOLUTION FOR INJECTION	Subcutaneous	30 MG, 9 TIMES A WEEK	Prescribed overdose
160576342	32	YR	F			US	CN	AUBAGIO	COATED TABLET	Oral	14 MG (1 TABLET), QD	Extra dose administered
1606245718	67	YR	F	72	KG	FR	MD	VOTRIENT		Oral	600 MG, QD	Accidental overdose
160660782			F			US	CN	TRULICITY	SOLUTION FOR INJECTION IN PRE-FILLED SYRINGE	Unknown	0.75 MG, UNKNOWN	Accidental overdose
160665383			M			US	CN	ZYPREXA	TABLET	Oral	10 MG, DAILY	Overdose
160748738	57	YR	M	72	KG	NL	CN	DUODOPA		Other	MD: 11.0 ML CD: 1.9 ML ED: 3.0 ML; REMAINS AT 16 HOURS	Extra dose administered
160807174	33	YR	F			CA	CN	PAROXETINE.		Oral	UNK	Overdose
160807413	10	YR	F			CA	CN	CITALOPRAM		Unknown	UNK	Intentional overdose
160807426	64	YR	M	70	KG	CA	CN	CITALOPRAM		Oral	UNK	Overdose
1608091713	41	YR	F			CA	CN	Quetiapine Film?Coated Tablet	FILM-COATED TABLET	Oral	25 MILLIGRAM, ONCE A DAY	Overdose
1608091713	41	YR	F			CA	CN	Quetiapine Film?Coated Tablet	FILM-COATED TABLET	Oral	25 MILLIGRAM, ONCE A DAY	Prescribed overdose
160809205	18	YR	F			CA	HP	Quetiapine Film?Coated Tablet	FILM-COATED TABLET	Oral	75 MILLIGRAM, 1 EVERY 1 DAY	Intentional overdose
160809205	18	YR	F			CA	HP	Quetiapine Film?Coated Tablet	FILM-COATED TABLET	Oral	75 MILLIGRAM, 1 EVERY 1 DAY	Overdose
160809222	18	YR	F			CA	MD	Quetiapine Film?Coated Tablet	FILM-COATED TABLET	Oral	UNK	Intentional overdose
160813504	22	YR	M	94	KG	CA	MD	Infliximab		Intravenous (not otherwise specified)		Intentional overdose
160813504	22	YR	M	94	KG	CA	MD	Infliximab		Intravenous (not otherwise specified)		Prescribed overdose
160884693	86	YR	F			US	MD	LYRICA	CAPSULE, HARD	Oral	150 MG, 2X/DAY (75 MG, 2 TABLETS TWICE A DAY)	Prescribed overdose
160889834			F			US	CN	SOLIRIS	CONCENTRATE FOR SOLUTION FOR INFUSION	Unknown	UNK	Extra dose administered
160988856	77	YR	M			US	HP	LYRICA	CAPSULE, HARD		800 MG, DAILY (8 DF PER DAY)	Prescribed overdose
160991927	54	YR	F	56.7	KG	US	LW	LACOSAMIDE.	FILM-COATED TABLET	Oral	50 MG, 2X/DAY (BID)	Overdose
161049895	64	YR	F			US	MD	VALCHLOR	GEL	Topical	UNK, TWICE DAILY	Extra dose administered
161210784	36	YR	F			US	HP	IMODIUM	UNKNOWN	Unknown		Overdose
1612312319	58	YR	F			CA	CN	SALBUTAMOL		Unknown	UNK	Overdose
1612500311	58	YR	F	69	KG	US	MD	LYRICA	CAPSULE, HARD	Oral	50 MG, UNK	Prescribed overdose
161414726	65	YR	M			US	MD	LYRICA	CAPSULE, HARD	Oral	300 MG, 3X/DAY (2 CAPSULES 150MG EVERY 8 HOURS)	Prescribed overdose
161434358	82	YR	M	71	KG	JP	MD	OPDIVO	SOLUTION FOR INJECTION	Intravenous drip	240 MILLIGRAM, Q3WK	Prescribed overdose
1615378510	45	YR	M			US	CN	LYRICA	CAPSULE, HARD	Oral	75 MG, 3X/DAY	Prescribed overdose
161602707	76	YR	M	65.76	KG	US	PH	NINLARO	CAPSULE	Oral	4 MILLIGRAM	Overdose
161624202	14	YR	F			CH	MD	LITALIR		Unknown	20MG/KG INCRESED TO 40MG/KG	Intentional overdose
1619321523						CA	HP	INFLECTRA	POWDER FOR INJECTION	Intravenous (not otherwise specified)	5 MG/KG, EVERY 0, 2, 6 WEEKS, THEN EVERY 8 WEEKS	Drug level above therapeutic
162013936	59	YR	F			DE	MD	OCREVUS		Intravenous (not otherwise specified)		Extra dose administered
162195508						CA	HP	INFLECTRA	POWDER FOR INJECTION	Intravenous (not otherwise specified)	453.5 MG, EVERY 8 WEEKS	Drug level above therapeutic
162406838	42	YR	M			US	CN	LYRICA	CAPSULE, HARD		750 MG, DAILY (150 MG, 2 MORNING 1 AFTERNOON 2 AT NIGHT)	Prescribed overdose
162463553	48	YR	F			US		IBUPROFEN.		Unknown	APPROX.4 GRAM PER DAY, ABOUT 20 TABLETS DAILY	Overdose
162512068	58	YR	F	77	KG	US	MD	LYRICA	CAPSULE, HARD	Oral	600 MG, 4X/DAY(MOUTH ONE EVERY 6 HOURS)	Overdose
163086636	52	YR	M			FI	HP	NAPROXEN.		Unknown	UNK	Overdose
163106472	81	YR	M			IT	MD	HUMALOG	INJECTION	Subcutaneous	5 DF DAILY	Overdose
163232843	81	YR	M			IT	MD	LANTUS	SOLUTION FOR INJECTION	Subcutaneous	8 IU, QD	Overdose
163305332	64	YR	F			US	HP	ACETYLSALICYLIC ACID (PAIN AND FEVER)			UNK	Intentional overdose
163312073	74	YR	M			US	HP	NUPLAZID	CAPSULE	Unknown	68 MG, QD	Prescribed overdose
163313513	80	YR	F	55	KG	US	HP	NUPLAZID	CAPSULE	Unknown	34 MG, BID	Intentional overdose
1633390110	43	YR	F	90	KG	BR	CN	BENLYSTA	POWDER FOR SOLUTION FOR INFUSION		1000 MG, UNK	Overdose
163378135	64	YR	M	80	KG	JP	MD	OPDIVO	SOLUTION FOR INFUSION	Intravenous drip	240 MILLIGRAM, Q3WK	Prescribed overdose
163401443	41	YR	F			CA	CN	Quetiapine Film?Coated Tablet	FILM-COATED TABLET	Oral	25 MILLIGRAM, ONCE A DAY	Prescribed overdose
163461654	14	YR	M			US	CN	BUPROPION.	TABLET	Oral	75 MG	Overdose
163541574	64	YR	M	70	KG	CA	CN	OXYCODONE HYDROCHLORIDE.		Oral	UNK	Overdose
1635744618			F	70	KG	NL	MD	DUODOPA		Other	MD 7.0 CD 5.8 ED 2.2 CND 2.5 END 1.2, 24 HOURS	Extra dose administered
163793932	50	YR	F			US	CN	OXYCONTIN	PROLONGED-RELEASE TABLET	Oral	UNK, BID	Overdose
163863446						CA	HP	INFLECTRA	POWDER FOR INJECTION	Intravenous (not otherwise specified)	400 MG, 0, 2, 6 WEEKS, THEN EVERY 8 WEEKS	Drug level above therapeutic
163866132						US		BENADRYL	UNKNOWN	Unknown		Overdose
163866403						DK	MD	INFLECTRA	POWDER FOR INJECTION	Unknown	STRENGTH: 100 MG, FROM NOV2018, HAD 400 MG THREE TIMES. FROM 08FEB2019 800 MG ONCE.(PHARMACEUTICAL D	Overdose
1639672321						CA	HP	INFLECTRA	POWDER FOR INJECTION	Intravenous (not otherwise specified)	400 MG WEEK 0, 2, 6, THEN EVERY 8 WEEKS	Drug level above therapeutic
163990042	54	YR	F			US	HP	BACLOFEN.		Unknown		Overdose
164210942	54	YR	F			US	HP	BACLOFEN.	TABLET	Unknown	40 TABLETS 10 MG 2 HOURS PRIOR, UNK	Overdose
164218032			M			US	CN	KEPPRA	FILM-COATED TABLET	Oral	2250 MILLIGRAM, 2X/DAY (BID)	Overdose
164269062	54	YR	F			US	HP	BACLOFEN.	TABLET	Unknown	1 DOSAGE FORM=10 MG	Intentional overdose
164297903	71	YR	F	49	KG	JP	MD	NINLARO	CAPSULE	Oral	4 MILLIGRAM	Accidental overdose
1644298612	41	YR	M			DE	HP	ACETYLSALICYLIC ACID		Oral	UNK	Drug level above therapeutic
1644298612	41	YR	M			DE	HP	ACETYLSALICYLIC ACID		Oral	UNK	Overdose
164455209	19	YR	F	52.15	KG	US	MD	DEPO?PROVERA	SUSPENSION FOR INJECTION	Intramuscular	1.33 ML, CYCLIC (EVERY 2 MONTHS)	Prescribed overdose
164490012	41	YR	F			CA	CN	QUETIAPINE.		Oral	25 MILLIGRAM, ONCE A DAY	Overdose
164651485			F	70.75	KG	US	PH	EFFEXOR XR	PROLONGED-RELEASE CAPSULE		300 MG, DAILY [150 MG CAPSULE / QTY 60 / DAY SUPPLY 30]	Prescribed overdose
1647868316	54	YR	F	82	KG	US	MD	LYRICA	CAPSULE, HARD	Oral	300 MG, 2X/DAY (300 MG IN THE MORNING AND 300 MG AT NIGHT)/BID (TWO TIMES A DAY)	Prescribed overdose
164850365	49	YR	M	100	KG	AT	HP	ABILIFY MAINTENA	SUSPENSION FOR INJECTION	Intramuscular	550 MG, (1X400MG AND HALF 300MG)	Overdose
164922304	27	YR	M			CA	HP	Infliximab		Intravenous (not otherwise specified)		Drug level above therapeutic
164958325			M	90	KG	NL	CN	DESMOPRESSINE		Unknown		Overdose
165083504	27	YR	M			CA	CN	Infliximab		Intravenous (not otherwise specified)		Drug level above therapeutic
165223788	67	YR	F	78.01	KG	US	MD	DILANTIN	CAPSULE, HARD		UNK UNK, DAILY	Extra dose administered
165263943	36	YR	M			CA	CN	GABAPENTIN.		Unknown	UNK	Overdose
165285783	65	YR	F	56	KG	FR	MD	ADOPORT		Oral	9 MG, UNK	Overdose
165431945	10	YR	F	56.5	KG	US	MD	DYSPORT	POWDER FOR SOLUTION FOR INJECTION	Intramuscular	1500 IU	Prescribed overdose
1655639412						CA	HP	INFLECTRA	POWDER FOR INJECTION	Intravenous (not otherwise specified)	400 MG, AT 0, 2, 6 WEEKS, THEN EVERY 8 WEEKS	Drug level above therapeutic
165706704	37	YR	M	84	KG	CA	HP	Infliximab		Intravenous (not otherwise specified)		Drug level above therapeutic
165804894	11	YR	M	59.09	KG	US	HP	XYREM	ORAL SOLUTION	Oral	2.25 G, BID	Extra dose administered
1659739710	76	YR	F			US	CN	XELJANZ	TABLET		5 MG, 2X/DAY	Extra dose administered
166229392			M			CA	HP	QUETIAPINE.		Oral	50 MILLIGRAM, ONCE A DAY	Drug level above therapeutic
1662834411	86	YR	F	42.7	KG	JP	MD	Ixazomib	CAPSULE	Oral	2.3 MILLIGRAM	Overdose
166393056	63	YR	M	87.9	KG	JP	MD	OPDIVO	SOLUTION FOR INJECTION	Intravenous drip	240 MILLIGRAM, Q3WK	Prescribed overdose
1663962116	55	YR	F	51	KG	NL	CN	DUODOPA		Other	MD: 3.8, CD: 2.2, ED: 1.5 16 HOUR ADMINISTRATION?DOSE DECREASED	Overdose
166431507	58	YR	F			US	MD	LYRICA	CAPSULE, HARD		300 MG, TWICE A DAY	Prescribed overdose
166483814	77	YR	M			CH	CN	ABILIFY MAINTENA	SUSPENSION FOR INJECTION	Intramuscular	400 MG, UNK	Prescribed overdose
166650123	56	YR	M	70	KG	CN	MD	COLCHICINE.	TABLET	Oral	UNK	Overdose
166749263	35	YR	M			JP	PH	EFFEXOR	PROLONGED-RELEASE CAPSULE		225 MG, 1X/DAY, AFTER DINNER	Intentional overdose
166751669	35	YR	F	92.8	KG	US	CN	LYRICA	CAPSULE, HARD	Oral	400 MG, 3X/DAY	Prescribed overdose
166752972	3	DEC	M			JP	PH	EFFEXOR	PROLONGED-RELEASE CAPSULE		75 MG, 1X/DAY	Intentional overdose
166776726	42	YR	F	56	KG	FR	CN	DEFITELIO	INFUSION	Intravenous (not otherwise specified)	25.8 MG/KG	Overdose
166808913	39	YR	M			GB	HP	BUPRENORPHINE.		Unknown	UNK ()	Overdose
166834224	25	YR	M			CA	CN	Infliximab		Intravenous (not otherwise specified)		Drug level above therapeutic
166856333	30	YR	F			US	CN	DUPIXENT		Subcutaneous	300 MG, QOW	Extra dose administered
166905924	49	YR	M	73	KG	CA	HP	Infliximab		Intravenous (not otherwise specified)		Drug level above therapeutic
166917613	20	YR	F	40	KG	CA	MD	Infliximab		Intravenous (not otherwise specified)		Drug level above therapeutic
1670573911	58	YR	F			CA	HP	ACTEMRA		Subcutaneous		Overdose
167103139	59	YR	F	98	KG	US	MD	LYRICA	CAPSULE, HARD	Oral	250 MG, DAILY (50 MG CAPSULE, TAKE 1 CAPSULE BY MOUTH 5 TIMES DAILY)	Prescribed overdose
1671970211	59	YR	F	84	KG	US	MD	LYRICA	CAPSULE, HARD	Oral	200 MG, 3X/DAY (EVERY 8 HOURS; DISP 90 (NINETY), TAKE 1 CAPSULE 3 TIMES A DAY)	Prescribed overdose
1672941416	67	YR	F	75	KG	US	MD	PREMPRO	TABLET	Oral	2 DOSE FORMS (DF, 0.625 MG/2.5 MG) ONCE DAILY	Prescribed overdose
167336072	38	YR	M	90	KG	CA	CN	QUETIAPINE.		Oral	25 MILLIGRAM, ONCE A DAY	Overdose
167395264	53	YR	F			US	CN	LACOSAMIDE.	FILM-COATED TABLET	Oral	200 MILLIGRAM, 2X/DAY (BID)	Extra dose administered
167432655	61	YR	F			NL	CN	DUODOPA		Other	MD: 7.3, CD: 5.4, ED: 2.0, CND: 3.5, END: 2.0; 24 HOUR ADMINISTRATION	Extra dose administered
1674564013						US	MD	RUCONEST		Intravenous (not otherwise specified)	4200 IU, BID	Overdose
1675304228						CA	HP	INFLECTRA	POWDER FOR INJECTION	Intravenous (not otherwise specified)	400 MG, AT 0, 2, 6, THEN EVERY 8 WEEKS	Drug level above therapeutic
167658072	27	YR	F			SE	CN	SERTRALINE		Oral		Overdose
167805753	61	YR	F			US	CN	DUPIXENT	SOLUTION FOR INJECTION	Subcutaneous	600 MG, 1X	Extra dose administered
167830654						JP	HP	Infliximab BS for I.V. Infusion100 mg [NK]	POWDER FOR SOLUTION FOR INFUSION	Intravenous drip	300 MILLIGRAM, QD	Overdose
167841082						JP	MD	Infliximab BS for I.V. Infusion100 mg [NK]	POWDER FOR SOLUTION FOR INFUSION	Intravenous (not otherwise specified)	300 MG/BODY/DAY	Overdose
167843047	62	YR	M	82	KG	IE	HP	ZEMAIRA	INFUSION	Intravenous (not otherwise specified)	UNK	Intentional overdose
1678820812						CA	HP	INFLECTRA	POWDER FOR INJECTION	Intravenous (not otherwise specified)	500 MG, EVERY 0, 2, 6 WEEKS, THEN EVERY 8 WEEKS	Drug level above therapeutic
167886583			F			US	MD	AFINITOR	TABLET	Oral	30 MG, QD	Drug level above therapeutic
167888592	27	YR	F			SE	CN	SERTRALINE		Oral	UNK	Overdose
167912472	14	YR	F	51	KG	US	HP	Baclofen Tablets, USP	TABLET	Oral	1200 MILLIGRAM, SIXTY 20MG (TOTAL 1200MG) BACLOFEN TABLETS	Intentional overdose
167940273	14	YR	F			US	HP	METOPROLOL.		Unknown	UNK	Overdose
167942047	82	YR	F	52.5	KG	NL	CN	DUODOPA		Other	MD: 3.8 ML, CD: 2.2 ML/HR, ED: 1.2 ML, REMAINS AT 16 HOURS	Extra dose administered
167974842	27	YR	F			SE	HP	SERTRALINE		Oral	UNK	Overdose
167980033	48	YR	M			US	HP	NIVOLUMAB	SOLUTION FOR INFUSION	Unknown	UNK	Prescribed overdose
168016816	24	YR	M			US	LW	Hydrocodone Bitartrate (similar to NDA 206627)		Oral		Overdose
168086672	26	YR	F			US	HP	Loperamide		Unknown	120 MILLIGRAM, ONCE A DAY, EXCESSIVE LOPERAMIDE CONSUMPTION (80?120 MG/DAY)	Intentional overdose
168086672	26	YR	F			US	HP	Loperamide		Unknown	120 MILLIGRAM, ONCE A DAY, EXCESSIVE LOPERAMIDE CONSUMPTION (80?120 MG/DAY)	Overdose
168103436	76	YR	F			US	MD	LYRICA			150 MG	Prescribed overdose
168139802	14	YR	F	51	KG	US	HP	BACLOFEN.		Oral		Intentional overdose
168337324						US	CN	SILDENAFIL CITRATE.			UNK	Intentional overdose
1684219211	42	YR	F	54	KG	NL	CN	DUODOPA		Other	MD: 5.5ML, CD: 3ML, ED: 4ML, REMAINED AT 16 HOURS.	Overdose
1684220010	62	YR	M			NL	CN	DUODOPA		Other	CONTINUOUS DOSE : 4.7	Extra dose administered
168549113	33	YR	M			FR	MD	GABAPENTIN.		Oral	1 GRAM, DAILY (MAXIMAL INGESTION: 1G)	Intentional overdose
168549113	33	YR	M			FR	MD	GABAPENTIN.		Oral	1 GRAM, DAILY (MAXIMAL INGESTION: 1G)	Overdose
168580578	83	YR	M	82	KG	FR	MD	ADOPORT		Oral	14 MG	Overdose
168602383						FR	MD	Infliximab (Unknown)	POWDER FOR SOLUTION FOR INFUSION	Unknown	UNK	Overdose
168668982			F			DE	HP	LIDOCAINE.		Intravenous (not otherwise specified)	1000 MILLIGRAM, SINGLE	Overdose
168687527	57	YR	M	113.37	KG	US	MD	LYRICA	CAPSULE, HARD	Oral	225 MG, 2X/DAY	Overdose
168868002			M			US	CN	HUMAN NORMAL IMMUNOGLOBULIN; LIQUID	SOLUTION FOR INFUSION	Unknown	50 GRAM, 1/WEEK	Overdose
1689057511	64	YR	F	107.5	KG	US	MD	LYRICA	CAPSULE, HARD	Oral	75 MG, 2X/DAY	Prescribed overdose
1689430311	67	YR	M	120	KG	US	CN	LYRICA	CAPSULE, HARD	Oral	UNK, 4X/DAY	Prescribed overdose
169031636	83	YR	M	82	KG	FR	MD	SOLU?MEDROL			500 MG, UNK	Overdose
169074812	16	YR				US	HP	FERROUS SULFATE.	TABLET	Oral	48 MG/KG APPROXIMATELY	Intentional overdose
169149543	62	YR	F	63.5	KG	US	CN	XENAZINE	TABLET	Oral		Prescribed overdose
169175916	27	YR	F	103.51	KG	US	MD	WOMENS ROGAINE UNSCENTED	CUTANEOUS FOAM	Topical	1 CAPFUL PER DAY	Overdose
1692221724						CA	HP	INFLECTRA	POWDER FOR INJECTION	Intravenous (not otherwise specified)	5 MG/KG, AT 0, 2, 6 THEN EVERY 8 WEEKS	Drug level above therapeutic
169339147	31	YR	F	57	KG	JP	CN	LAMICTAL	TABLET	Oral	UNK UNK, 1D	Intentional overdose
169373067	73	YR	F			IL	CN	FORTEO	INJECTION	Subcutaneous	20 UG, DAILY	Overdose
169410364						US	CN	DUPIXENT	SOLUTION FOR INJECTION	Subcutaneous	300 MG, QOW	Extra dose administered
169496442	47	YR	M			US	MD	VERAPAMIL	FILM-COATED TABLET	Unknown		Overdose
169720335			M			US	CN	OXYCONTIN	PROLONGED-RELEASE TABLET	Oral	UNK	Overdose
169775276	67	YR	M	113	KG	US	MD	LYRICA	CAPSULE, HARD	Oral	225 MG, 3X/DAY, (75 MG 3 TABS PO TID) [3 CAPSULES BY MOUTH 3 TIMES DAILY]	Prescribed overdose
1698690314						CA	HP	INFLECTRA	POWDER FOR INJECTION	Intravenous (not otherwise specified)	500 MG AT 0, 2, 6 WEEKS, THEN EVERY 8 WEEKS	Drug level above therapeutic
169968802	36	YR	M			US	HP	ACETYLSALICYLIC ACID (PAIN AND FEVER)			UNK	Overdose
170023323	24	YR	F			GB	HP	CITALOPRAM		Unknown	DIFFERENT DOSES 20MG, 30MG, AND 40MG.	Intentional overdose
170046123	58	YR	M	84.4	KG	US	MD	LYRICA	CAPSULE, HARD	Oral	300 MG, THREE TIMES A DAY	Prescribed overdose
170142715	45	YR	F			CA	CN	HUMIRA	SOLUTION FOR INJECTION IN PRE-FILLED PEN	Subcutaneous		Extra dose administered
170148446			F	63	KG	BR	CN	BENLYSTA	POWDER FOR SOLUTION FOR INFUSION	Intravenous (not otherwise specified)	640 MG, UNK	Overdose
170188277	76	YR	F	54	KG	JP	MD	OPDIVO	SOLUTION FOR INJECTION	Intravenous drip	3 MG/KG, Q3WK	Prescribed overdose
170213195	83	YR	F			US	MD	LYRICA	CAPSULE, HARD		300 MG, 3X/DAY (2 CAPS TID)	Overdose
170303064	67	YR	M			US	MD	EFFEXOR XR	PROLONGED-RELEASE CAPSULE		300 MG, DAILY (TWO EVERY MORNING)[2 QD (ONCE DAILY)]	Prescribed overdose
170344814	75	YR	F			US	CN	TRULICITY	SOLUTION FOR INJECTION IN PRE-FILLED PEN	Unknown	1.5 MG, UNKNOWN	Accidental overdose
170359773	6	DEC	M	65	KG	JP	CN	LUNESTA	TABLET	Oral	10 TO 20 TABLETS/DAY	Intentional overdose
170390012	47	YR	F			US	LW	OXYCONTIN	PROLONGED-RELEASE TABLET	Oral	10 MG, BID	Overdose
170425536	77	YR	F	90.7	KG	US	CN	TOVIAZ	MODIFIED-RELEASE TABLET		UNK, 1X/DAY (8 ONCE A DAY)	Overdose
170448468	26	YR	M			PA	CN	GILENYA	CAPSULE, HARD	Oral	0.5 MG, QD (VIA MOUTH)	Extra dose administered
170475017	77	YR	F			US	CN	PREMARIN	VAGINAL CREAM		WENT TO THE SECOND NOTCH ON THE TUBE, TWICE A WEEK	Overdose
1705264411	73	YR	F			US	CN	OFEV	CAPSULE	Oral	150MG BID	Accidental overdose
1705407615	83	YR	M	78	KG	US	CN	LYRICA	CAPSULE, HARD		100 MG, 3X/DAY	Overdose
170586105	36	YR	M	83.91	KG	US	HP	REVATIO	FILM-COATED TABLET	Oral	20 MG, 4X/DAY	Prescribed overdose
170771956	8	YR	M	24.7	KG	JP	CN	SERETIDE	INHALATION POWDER	Respiratory (inhalation)	UNK, BID, 1 INHALATION PER DOSE	Intentional overdose
170773246	75	YR	M			CA	CN	OFEV	CAPSULES	Oral	200MG	Extra dose administered
1708839411	47	YR	F	61.23	KG	US	CN	PRISTIQ EXTENDED?RELEASE	PROLONGED-RELEASE TABLET	Oral	400 MG, 1X/DAY (4 TABLETS AT ONCE)	Prescribed overdose
1709439716						CA	HP	INFLECTRA	POWDER FOR INJECTION	Intravenous (not otherwise specified)	300 MG, 0,2,6 WEEKS, THEN EVERY 8 WEEKS	Drug level above therapeutic
170959227	79	YR	F	80	KG	NL	CN	DUODOPA		Other	MD 9, CD 3.4, ED 3?16 HOUR ADMINISTRATION?USES TWO EXTRA DOSES PER DAY	Extra dose administered
170978323	62	YR	M	104	KG	US	PH	Heparin Sodium Injection USP	INJECTION		10000 UNITS PER 10 ML	Extra dose administered
170982315	65	YR	M			US	MD	LYRICA	CAPSULE, HARD	Oral	225 MG, 2X/DAY	Prescribed overdose
171002092						FI	CN	FUROSEMIDE.	TABLET	Unknown	UNK	Overdose
171131579						CA	HP	INFLECTRA	POWDER FOR INJECTION	Intravenous (not otherwise specified)	10 MG/KG (400MG), 0, 2, 6, AND 8 WEEKS	Drug level above therapeutic
171198055	63	YR	M	60	KG	FR	MD	panitumumab	SOLUTION FOR INJECTION	Intravenous (not otherwise specified)	360 MILLIGRAM	Accidental overdose
171297072	45	YR	F			CA	HP	CELLCEPT	CAPSULE	Oral		Overdose
171304784	56	YR	M			US	CN	RECOMBINATE	POWDER AND SOLVENT FOR SOLUTION FOR INJECTION	Unknown	200 INTERNATIONAL UNIT, AS REQ'D	Extra dose administered
171311773	81	YR	M			FR	MD	ADOPORT		Oral	5 MG	Overdose
171313432	61	YR	M	146	KG	US	MD	WARFARIN SODIUM.		Unknown	UNK	Anticoagulation drug level above therapeutic
171330803			M			FI	CN	Carvedilol Orion film?coated tablets 6.25mg	FILM-COATED TABLET	Unknown	UNK	Overdose
1713530214	79	YR	M	80	KG	GB	HP	DOXAZOSIN MESILATE		Oral	SINGLE (300 TABLETS IN UNCERTAIN PROPORTIONS)	Intentional overdose
1714130220	85	YR	F	92	KG	US	CN	TOVIAZ	MODIFIED-RELEASE TABLET	Oral	8 MG, 1X/DAY (1 TABLET BY MOUTH ONCE A DAY AT NIGHT)	Overdose
171423716	79	YR	M	80	KG	GB	MD	DIAZEPAM.	TABLET	Oral	A MIXED OVERDOSE	Intentional overdose
171454232	79	YR	M	80	KG	GB	MD	INSULIN GLARGINE	INJECTION	Intravenous (not otherwise specified)	UNK INFUSION IV INFUSION OF INSULIN AT 2 UNITS/KG/HOUR. UPON..	Intentional overdose
171490008	56	YR	F			BE	HP	DUODOPA		Other	MD=3ML; CD=1.4ML/HR DURING 16HRS ;ED=0.5ML	Overdose
171504683	79	YR	M	80	KG	GB		AMLODIPINE		Oral	UNK, SINGLE (300 TABLETS)	Intentional overdose
171534773			M			US	MD	MAYZENT	FILM-COATED TABLET	Oral	2 MG, QD	Extra dose administered
1715643512						CA	HP	INFLECTRA	POWDER FOR INJECTION	Intravenous (not otherwise specified)	400 MG, AT 0, 2, 6 EVERY 8 WEEKS	Drug level above therapeutic
1716220033						CA	HP	INFLECTRA	POWDER FOR INJECTION	Intravenous (not otherwise specified)	400 MG, 0, 2, 6 WEEKS, THEN EVERY 8 WEEKS	Drug level above therapeutic
171678012	79	YR	M			GB		AMLODIPINE		Unknown	UNK	Intentional overdose
171730402	30	YR	M			SE	HP	Claritine 10 mg	TABLET	Oral	30 MG, UNK	Intentional overdose
171731822	36	YR	M			CA	CN	CLONAZEPAM.	TABLET	Unknown		Intentional overdose
171808824	79	YR	M	80	KG	GB	MD	AMLODIPINE	TABLET	Oral		Intentional overdose
171928252	17	YR	M			US	CN	DUPILUMAB	SOLUTION FOR INJECTION	Subcutaneous	400 MG, 1X	Extra dose administered
171935383	38	YR	M			SE	HP	DICLOFENAC		Oral	UNKNOWN AMOUNT	Intentional overdose
171956435	78	YR	M	47	KG	JP	MD	NIVOLUMAB	SOLUTION FOR INJECTION	Intravenous drip	80 MILLIGRAM	Prescribed overdose
1720051811	79	YR	M	80	KG	GB	HP	AMLODIPINE	TABLET	Oral	UNK (1 IN TOTAL)	Intentional overdose
172035454	59	YR	F	71.2	KG	US	CN	FIRDAPSE	TABLET	Oral	UNK	Accidental overdose
172035583			F			US	CN	FIRDAPSE	TABLET		10 MG, 1X/DAY	Overdose
172052352	49	YR	F			CA	CN	QUETIAPINE.		Oral	UNK	Overdose
172061062	16	YR	F			US	HP	ACETAMINOPHEN.		Oral	LARGE DOSE OF EXTRA?STRENGTH ACETAMINOPHEN	Intentional overdose
172099973	78	YR	F			CH	MD	Dalmadorm	FILM-COATED TABLET	Oral	15 MILLIGRAM, QD, 15 MG X1/DAY	Antipsychotic drug level above therapeutic
172129116	27	YR	M			GB	MD	PREGABALIN.		Oral	EXACT AMOUNT OF DRUGS INGESTED WERE UNCLEAR,,BUT HE MIGHT HAD INGESTED TRIVIAL AMOUNTS OF PREGABALIN	Overdose
172166705	61	YR	M	90	KG	NL	HP	DUODOPA		Other	MORNING DOSE: 12 CONTINUOUS DOSE: 5.3 EXTRA DOSE: 4 NIGHT DOSE: 4.4	Overdose
172172174	45	YR	F	121.22	KG	US	CN	TECFIDERA	UNKNOWN	Oral		Overdose
1722058714	43	YR	F	57	KG	US	CN	TRIKAFTA	FILM-COATED TABLET	Oral	2 ORANGE TABS (100MG ELEXA/50MG TEZA/75MG IVA)AM, 1 BLUE TABLET (150MG IVA)PM	Extra dose administered
172214382	17	YR	F			PL	MD	FLUOXETINE		Unknown	UNK	Overdose
172273976	79	YR	M	80	KG	GB	MD	DIAZEPAM.	TABLET	Oral	INGESTED	Intentional overdose
172289652	27	YR	M			GB	MD	PREGABALIN.		Oral	EXACT AMOUNT OF DRUGS INGESTED WERE..	Intentional overdose
172354174	27	YR	M			GB	MD	LEVOTHYROXINE.		Oral	EXACT AMOUNT OF DRUGS INGESTED WERE UNCLEAR, BUT HE MIGHT HAD INGESTED TRIVIAL AMOUNTS OF LEVOTHY...	Intentional overdose
172360104	79	YR	M	80	KG	GB	HP	AMLODIPINE		Oral	INGESTED	Intentional overdose
172466944	71	YR	F	106.5	KG	US	CN	IBRANCE	CAPSULE	Oral	125 MG, CYCLIC (1 CAPSULE BY MOUTH ONCE A DAY FOR 3 WEEKS THEN OFF 1 WEEK)	Extra dose administered
172514587	35	YR	M	78	KG	US	MD	INSPRA	FILM-COATED TABLET		350 MG, DAILY (4 TABLETS ONCE DAILY: 200MG AND 3 TABLETS ONCE DAILY: 150MG)	Prescribed overdose
1725522410	38	YR	M	80	KG	DE	MD	IPILIMUMAB		Unknown	240 MILLIGRAM, Q3WK	Prescribed overdose
172625232	14	YR	F			US	HP	NAPROXEN SODIUM ({= 220 mg)		Oral	UNK	Overdose
172690554	58	YR	M			US	CN	HETLIOZ	CAPSULE	Oral	20 MG, QD	Extra dose administered
172761202			F			US	CN	TRULICITY	SOLUTION FOR INJECTION IN PRE-FILLED PEN	Subcutaneous	1.5 MG, UNKNOWN	Accidental overdose
172820242	55	YR	F			US	HP	TRAZODONE	TABLET		APPROX INGESTED DOSE OF 2000?4500 MG	Intentional overdose
172913983						US	HP	LISINOPRIL.	TABLET	Unknown	270 MG (27 X 10MG TABLETS) OVER A PERIOD OF 3 OR FEWER DAYS	Overdose
172961632						US	HP	LAMOTRIGINE.		Oral	UNK	Intentional overdose
173006312			F			US	CN	RESTASIS	EYE DROPS	Ophthalmic	2 GTT, BID	Accidental overdose
173030624	50	YR	F			US	MD	OXYCONTIN	PROLONGED-RELEASE TABLET	Oral	60 MG, UNK	Overdose
173049893	79	YR	M			BE	CN	DUODOPA		Other	MD=4.5ML, CD=4.4ML/HR DURING 16HRS, ED=2ML	Overdose
173076002	42	YR	M			US	HP	COUMADIN		Unknown	UNK	Anticoagulation drug level above therapeutic
173221712			F			US	CN	AMPYRA	TABLET	Oral	10 MILLIGRAM, Q 12 HRS	Extra dose administered
173232942			F			US	CN	AMPYRA	TABLET	Oral	10 MILLIGRAM, BID	Extra dose administered
173374378	48	YR	F			US	PH	ENTRESTO	FILM-COATED TABLET	Oral	1 DF (49/51 MG)	Extra dose administered
173438263	27	YR	M			GB	HP	PREGABALIN.		Oral	300 MG, 1X/DAY (TRIVIAL AMOUNTS/FROM REVIEW OF MEDICATION PACKETS)	Intentional overdose
173487255	64	YR	F			US	CN	LYRICA	CAPSULE, HARD	Oral	300 MG, 3X/DAY (1 CAPSULE 3 TIMES A DAY 90 DAYS)	Prescribed overdose
173560413	17	YR	F	70	KG	SE	CN	DICLOFENAC		Oral	300 MILLIGRAM (INTOX 2018?06?20 OR 2018?06?21 )	Intentional overdose
173689312	48	YR	F			US	CN	BUPROPION HYDROCHLORIDE.		Unknown	150 MG (1 TABLET TWICE DAILY)	Extra dose administered
173713182	70	YR	F			IN	HP	METHOTREXATE.			ACCIDENTAL DAILY CONSUMPTION OF (MTX) FOR 15 DAYS ALSO NORMAL DOSAGE FOR 3 YEARS	Accidental overdose
173716716	27	YR	M			GB	HP	PREGABALIN.		Oral	300 MILLIGRAM (EVERY)	Intentional overdose
173744243	49	YR	F	58.97	KG	US	MD	CYTOMEL	TABLET	Oral	112.5 UG, 1X/DAY (BUT IT CAN ADJUST TO 137.5MCG AT TIMES)	Prescribed overdose
173857122	64	YR	F			US	PH	HUMIRA	SOLUTION FOR INJECTION	Subcutaneous	LOADING DOSE	Extra dose administered
173890026	66	YR	F	54	KG	US	MD	CHANTIX	FILM-COATED TABLET		10 MG, TWICE DAILY	Overdose
1739375314						CA	HP	INFLECTRA	POWDER FOR INJECTION	Intravenous (not otherwise specified)	700 MG, EVERY 5 WEEKS	Drug level above therapeutic
173967674	60	YR	F			US	CN	TOVIAZ	MODIFIED-RELEASE TABLET	Oral	1 MG, 2X/DAY	Prescribed overdose
174017656	54	YR	F	75	KG	AT	HP	Trastuzumab Emtansine		Intravenous (not otherwise specified)	DOSE ON 17/MAY/2019?MOST RECENT DOSE PRIOR TO THE EVENT: 28/JUN/2019	Overdose
174039876	78	YR	M	49	KG	JP	MD	NIVOLUMAB		Intravenous drip	240 MILLIGRAM, Q3WK	Prescribed overdose
174067792	60	YR	F			US	MD	VIIBRYD	TABLET	Oral	40 MG, QD	Prescribed overdose
174094575	42	YR	M			US	CN	GILENYA	CAPSULE	Oral	0.5 MG, QD	Overdose
174144275	24	YR	F			NL	HP	LACTULOSE (MANUFACTURER UNKNOWN)	UNKNOWN	Unknown	SINCE THE AGE OF APPROX.14	Overdose
174165835	47	YR	F			CA	CN	CYCLOBENZAPRINE.	TABLET	Unknown	40 MILLIGRAM, QD	Overdose
174211504			M			FI	HP	CARVEDILOL.	FILM-COATED TABLET	Unknown	UNK	Overdose
174222422	17	YR	F			US	CN	XYREM	ORAL SOLUTION	Oral	UNKNOWN DOSE	Extra dose administered
174239605						US	CN	INGREZZA	CAPSULE	Oral	80 MILLIGRAM QD	Accidental overdose
174337052			M			US	CN	CINRYZE	POWDER AND SOLVENT FOR SOLUTION FOR INJECTION	Other	1500 INTERNATIONAL UNIT, OTHER(EVERY 3 DAYS)	Prescribed overdose
174353152	1	DY	M			US	CN	BENZATHINE BENZYLPENICILLIN		Intravenous (not otherwise specified)	50000 IU, UNK	Accidental overdose
174360586	54	YR	F	75	KG	AT	MD	TRASTUZUMAB.	INFUSION	Intravenous drip	600 MILLIGRAM, Q3WK	Overdose
1744573414	65	YR	F			US	CN	LYRICA		Oral	75 MG, UNK	Prescribed overdose
174477403	45	YR	F			CA	HP	Infliximab		Intravenous (not otherwise specified)		Drug level above therapeutic
174556066						CA	HP	INFLECTRA	POWDER FOR INJECTION	Intravenous (not otherwise specified)	400 MG 0, 2, 6 WEEKS, THEN EVERY 8 WEEKS	Drug level above therapeutic
174597383			M			FR	MD	ENVARSUS XR	TABLET	Unknown	UNK	Overdose
174600207	68	YR	M	162	KG	BR	MD	XL184	TABLET	Oral	40 MG, QD	Accidental overdose
1746022213						CA	HP	INFLECTRA	POWDER FOR INJECTION	Intravenous (not otherwise specified)	315 MG, 0, 2, 6 WEEKS, THEN EVERY 8 WEEKS	Drug level above therapeutic
174633036	25	YR	F			US	PH	AVONEX	UNKNOWN	Unknown		Accidental overdose
174695196	33	YR				US	CN	ADVATE	POWDER AND SOLVENT FOR SOLUTION FOR INFUSION	Intravenous (not otherwise specified)	2000 INTERNATIONAL UNIT	Extra dose administered
174697943	78	YR	F	58	KG	CA	HP	ABATACEPT	SOLUTION FOR INFUSION	Intravenous (not otherwise specified)	750 MILLIGRAM, Q4WK	Prescribed overdose
174754447	61	YR	M	115.21	KG	US	MD	CHANTIX	FILM-COATED TABLET	Oral	0.5 MG, 2X/DAY	Overdose
174854839						CA	MD	INFLECTRA	POWDER FOR INJECTION	Intravenous (not otherwise specified)	400 MG, AT 0, 2, 6 WEEKS, THEN EVERY 8 WEEKS	Drug level above therapeutic
174857107	71	YR	F	41.6	KG	JP	MD	OPDIVO	SOLUTION FOR INJECTION	Intravenous drip	240 MILLIGRAM, Q3WK	Prescribed overdose
174879227	65	YR	F	75	KG	US	MD	LYRICA	CAPSULE, HARD	Oral	100 MG, 2X/DAY (TAKE 1 CAPSULE TWICE A DAY BY ORAL ROUTE)	Prescribed overdose
174886802	0	DY	M	21.4	KG	US	HP	METHOTREXATE INTRATHECAL	UNKNOWN	Intrathecal		Accidental overdose
174931342						US	CN	RANITIDINE HYDROCHLORIDE.	TABLET	Oral	15 DF, BID ([(30 PILLS EVERY NIGHT (15 PILLS IN DAY AND 15 PILLS AT NIGHT)])	Extra dose administered
174940932	69	YR	F			US	HP	RYTARY	MODIFIED-RELEASE CAPSULE, HARD	Oral	48.75/195, 2 CAPSULES, 3 /DAY	Prescribed overdose
174947342			F			US	CN	RYTARY	MODIFIED-RELEASE CAPSULE, HARD	Oral	23.75/95 MG, 3 CAPSULES, QID,	Prescribed overdose
174948272			M			US	CN	RYTARY	MODIFIED-RELEASE CAPSULE, HARD	Oral	61.25/245 MG, 2 CAPSULES FOUR TIMES A DAY	Prescribed overdose
174950082	59	YR	M			US	CN	RYTARY	MODIFIED-RELEASE CAPSULE, HARD	Oral	3 CAPSULES, TID	Prescribed overdose
174950422	68	YR	M			US	MD	RYTARY	MODIFIED-RELEASE CAPSULE, HARD	Oral	3 CAPSULES, QID	Prescribed overdose
1749976811						CA	HP	INFLECTRA	POWDER FOR INJECTION	Intravenous (not otherwise specified)	800 MG, EVERY 6 WEEKS	Drug level above therapeutic
175005292	16	YR	F	46	KG	DE	MD	SERTRALINE		Oral	DAILY DOSE: 800 MG MILLGRAM(S) EVERY TOTAL 16 SEPARATED DOSES	Intentional overdose
175013677	79	YR	M	80	KG	GB	HP	AMLODIPINE BESILATE	TABLET	Oral	UNK, INJESTED	Intentional overdose
175061705	71	YR	M			US	MD	NUPLAZID	CAPSULE	Oral	34 MILLIGRAM, QD	Prescribed overdose
175068853	69	YR	M			JP	MD	ELIQUIS	FILM-COATED TABLET	Oral	5 MILLIGRAM, Q12H	Prescribed overdose
175073532	62	YR	F			US	MD	BRIVIACT	TABLET	Oral	UNK	Overdose
1750837710	64	YR	F			JP	MD	DUODOPA		Other	MD: 4 ML?CD: 3.1 ML/HR X 16 HRS?ED: 1 ML/UNIT	Accidental overdose
175105662			F			US	HP	XYREM	ORAL SOLUTION	Oral	2.25 G, BID	Extra dose administered
175109823	61	YR	F			US	CN	WAKIX	TABLET		UNK	Accidental overdose
175120882			M			US	LW	OXYCONTIN	PROLONGED-RELEASE TABLET	Oral	80 MG,BID OR TID	Intentional overdose
175191204	23	YR				US	CN	ADYNOVATE	POWDER FOR SOLUTION FOR INFUSION	Intravenous (not otherwise specified)	4600 INTERNATIONAL UNIT	Extra dose administered
175199693	54	YR	M	90	KG	CA	MD	Infliximab		Intravenous (not otherwise specified)		Drug level above therapeutic
175256483			F			US	CN	OXYCONTIN	PROLONGED-RELEASE TABLET	Oral	(5 MG TO 80 MG)1 TABLET, TID PRN	Overdose
175321052	74	YR	M			US	CN	TRADJENTA	TABLET		5 MG BY MOUTH DAILY	Overdose
175328313	57	YR	M			US	MD	LYRICA	CAPSULE, HARD	Oral	300 MG, 3X/DAY(TAKE 1 CAPSULE BY MOUTH 3 TIMES DAILY/ONE TID (THREE TIMES A DAY))	Prescribed overdose
175341525	40	YR	M			CA	HP	TRAMADOL HYDROCHLORIDE.	PROLONGED-RELEASE TABLET	Oral		Analgesic drug level above therapeutic
175341525	40	YR	M			CA	HP	TRAMADOL HYDROCHLORIDE.	PROLONGED-RELEASE TABLET	Oral		Antidepressant drug level above therapeutic
175345815	54	YR	F	75	KG	AT	HP	TRASTUZUMAB.	INJECTION	Intravenous (not otherwise specified)	MOST RECENT DOSE PRIOR TO THE EVENT: 26/JUN/2018 AND MOST RECENT DOSE PRIOR TO THE EVENT	Overdose
175354113			M			US	CN	FLOVENT HFA	INHALER	Respiratory (inhalation)	UNK	Extra dose administered
1753643616						CA	HP	INFLECTRA	POWDER FOR INJECTION	Intravenous (not otherwise specified)	500 MG, EVERY 6 WEEKS	Drug level above therapeutic
175444642	65	YR	M	90	KG	CH	MD	MEDROL	TABLET	Oral	125 MG, 1X/DAY	Prescribed overdose
175448295			F			US	CN	TRIKAFTA	FILM-COATED TABLET	Oral	2 TABS (100 MG/ 50 MG/ 75 MG) IN AM AND 1 TAB (150 MG) IN PM	Extra dose administered
175483322	35	YR	M	108	KG	CA	HP	Infliximab		Intravenous (not otherwise specified)		Drug level above therapeutic
175483353	24	YR	M			CA	HP	Infliximab		Intravenous (not otherwise specified)		Drug level above therapeutic
175520562	29	YR	M			US	CN	ADYNOVATE	POWDER FOR SOLUTION FOR INFUSION	Intravenous (not otherwise specified)	6200 INTERNATIONAL UNIT	Extra dose administered
175527493	25	YR	F			FR	HP	ACETYLCYSTEINE.		Intravenous (not otherwise specified)	UNK	Intentional overdose
175574232	42	YR	M			US	HP	ACETYLSALICYLIC ACID		Oral	UNK	Intentional overdose
175574285			F	55	KG	NL	CN	QUETIAPINE.	FILM-COATED TABLET	Oral	OVERDOSE	Overdose
175625693	19	YR				US	CN	ADVATE	POWDER AND SOLVENT FOR SOLUTION FOR INFUSION	Intravenous (not otherwise specified)	3500 INTERNATIONAL UNIT	Extra dose administered
175626282			M			US	CN	OXYCONTIN	PROLONGED-RELEASE TABLET	Oral	80 MG, TID	Overdose
175713438	45	YR	F	54	KG	US	MD	LYRICA	CAPSULE, HARD	Oral	225 MG, 4X/DAY (TAKE 1 CAP FOUR TIMES A DAY FOR 90 DAYS)	Prescribed overdose
175734482	71	YR	F			CA	CN	OXYCODONE HYDROCHLORIDE.	ORAL SOLUTION	Oral	UNK	Overdose
175752792	45	YR	F			CA	HP	NEORAL		Unknown	1000 MG, Q12H	Overdose
175768035	81	YR	M			US	PH	INBRIJA	INHALATION POWDER		2 CAPSULES (84 MG), PRN	Intentional overdose
175785465	79	YR	F			BR	CN	KISQALI	FILM-COATED TABLET	Oral	3 DF, QD (EVERY DAY AT 10.30 AM, FOR 21 DAYS)(200MG)	Overdose
175797708	56	YR	F			CA	CN	SIMPONI	SOLUTION FOR INJECTION IN PRE-FILLED PEN	Subcutaneous		Prescribed overdose
175822082			M			US	LW	OXYCONTIN	PROLONGED-RELEASE TABLET	Oral		Overdose
175822162			M			US	CN	DILAUDID	TABLET	Oral		Overdose
175829394	88	YR	F			US	CN	TRULICITY	SOLUTION FOR INJECTION IN PRE-FILLED PEN	Subcutaneous	0.75 MG, WEEKLY (1/W)	Accidental overdose
176019962			M			US	CN	Oxycodone Hydrochloride (similar to NDA 22?272)		Oral	8 TABLETSX15 MG, DAILY	Overdose
176019993			F			US	CN	OXYCONTIN	PROLONGED-RELEASE TABLET	Oral	UNK	Overdose
176020002			F			US	CN	OXYCONTIN	PROLONGED-RELEASE TABLET	Oral	UNKNOWN	Overdose
176069794			M			US	LW	OXYCONTIN	PROLONGED-RELEASE TABLET	Oral	UNK	Overdose
176126513			M			US	LW	OXYCONTIN	PROLONGED-RELEASE TABLET	Oral	UNKNOWN	Overdose
176186045			M			US	CN	Oxycodone Hydrochloride (similar to NDA 22?272)		Oral	UNK	Overdose
176208922	30	YR	M	84	KG	CA	HP	Infliximab		Intravenous (not otherwise specified)		Drug level above therapeutic
176220332	54	YR	F			JP	HP	AMLODIPINE BESILATE			345 MG, UNK	Overdose
176327174	7	YR	M			US	HP	ADVATE	POWDER AND SOLVENT FOR SOLUTION FOR INFUSION	Intravenous (not otherwise specified)	660 UNIT UNKNOWN, FREQUENCY UNKNOWN	Extra dose administered
1763273513	29	YR	F			US	CN	ADVATE	POWDER AND SOLVENT FOR SOLUTION FOR INFUSION	Intravenous (not otherwise specified)	1922 INTERNATIONAL UNIT	Extra dose administered
176353033			M			US	CN	OXYCONTIN	PROLONGED-RELEASE TABLET	Oral	15 MG, 150 TABLETS A MONTH	Overdose
176360362	48	YR	F			US	HP	IBUPROFEN.	TABLET	Oral	ABOUT 20 TABLETS (ABOUT 4 GRAM PER DAY)	Overdose
176365655	57	YR	F			US	CN	XELJANZ	TABLET	Oral	15 MG, 2X/DAY	Prescribed overdose
176389833	51	YR	F			US	MD	OXYCONTIN	PROLONGED-RELEASE TABLET	Oral	10 MG, DAILY	Overdose
176467502	59	YR	M			US	MD	LYRICA	CAPSULE, HARD		225 MG, DAILY	Prescribed overdose
176475745	63	YR	F	57	KG	CA	CN	ABATACEPT	SOLUTION FOR INFUSION	Intravenous (not otherwise specified)	500 MILLIGRAM, Q4WK	Prescribed overdose
176478312	61	YR	F			CA	HP	Infliximab		Intravenous (not otherwise specified)		Drug level above therapeutic
176488212	77	YR	M			JP	CN	VALTREX	TABLET	Oral	3000 MG, 1D	Prescribed overdose
176525813			F			US	LW	OXYCONTIN	PROLONGED-RELEASE TABLET	Oral	UNK	Overdose
176528544			M	89	KG	US	CN	OXYCONTIN	PROLONGED-RELEASE TABLET	Oral	80 MG, ALMOST 100 A MONTH	Overdose
176530072	23	YR	M			US	CN	TRAMADOL.		Unknown		Overdose
176581612			M			US	CN	OXYCONTIN	PROLONGED-RELEASE TABLET	Oral	5MG	Overdose
176582984	40	YR	F			CA	MD	Infliximab		Intravenous (not otherwise specified)		Drug level above therapeutic
176583012	25	YR	M	57	KG	CA	CN	Infliximab		Intravenous (not otherwise specified)		Drug level above therapeutic
176584673	43	YR	M	79	KG	CA	MD	Infliximab		Intravenous (not otherwise specified)		Drug level above therapeutic
176613632			F			US	CN	ZEJULA	CAPSULE		300 MG, BID	Overdose
176638813						CA	HP	INFLECTRA	POWDER FOR INJECTION	Intravenous (not otherwise specified)	400 MG, Q 8 WEEKS	Drug level above therapeutic
176669622			M			US	CN	OXYCONTIN	PROLONGED-RELEASE TABLET	Oral	UNK	Overdose
176715852			M			US	CN	Oxycodone Hydrochloride (similar to NDA 22?272)		Intravenous (not otherwise specified)		Accidental overdose
176723353	61	YR	M	146.03	KG	US	HP	TYVASO	INHALATION GAS		UNK	Anticoagulation drug level above therapeutic
176735524	63	YR	F			US	MD	OXYCONTIN	PROLONGED-RELEASE TABLET	Oral		Overdose
176744332	48	YR	F			FR	MD	PANTOPRAZOLE	INJECTION	Intravenous (not otherwise specified)	UNK	Overdose
176766983	76	YR	F	45	KG	CN	HP	VENOFER	INJECTION		100 MG IN 100 ML 0.9% NACL (100 MG,1 IN 1 D)	Overdose
176825158	62	YR	F			US	CN	ENTRESTO	FILM-COATED TABLET	Oral	24.26 MG, BID	Extra dose administered
176829933	48	YR	M	80	KG	CA	HP	Infliximab		Intravenous (not otherwise specified)		Drug level above therapeutic
176849593			M			US	CN	OXYCONTIN	PROLONGED-RELEASE TABLET	Oral	20 MG, UNK	Overdose
176850965	42	YR	M			US	CN	HEMOFIL	POWDER FOR SOLUTION FOR INJECTION	Intravenous (not otherwise specified)	6000 INTERNATIONAL UNIT, UNKNOWN	Extra dose administered
176851044	77	YR	M	79.4	KG	US	MD	SINEMET	TABLET	Oral	25/100 MILLIGRAM ABOUT ONCE EVERY 3 HOURS	Intentional overdose
176886812	72	YR	M	76	KG	CA	HP	Infliximab		Intravenous (not otherwise specified)		Extra dose administered
176909062						GB	HP	TRAMADOL HYDROCHLORIDE.		Unknown	40 DOSAGE FORM, SINGLE	Intentional overdose
176922428	63	YR	M	113.3	KG	US	MD	LYRICA	CAPSULE, HARD	Oral	300 MG, 2X/DAY (1 CAPSULE TWICE A DAY 90 DAYS) (1 TO 3 HOURS BEFORE BEDTIME IN THE EVENING)	Prescribed overdose
176935406	76	YR	M	95	KG	US	CN	LYRICA	CAPSULE, HARD		150 MG, 3X/DAY	Intentional overdose
176936155	90	YR	M			CA	CN	REVOLADE	TABLET	Oral	50 MG, QD	Prescribed overdose
176938393	27	YR	M	74.83	KG	US	MD	Oxycodone Hydrochloride (similar to NDA 22?272)		Oral	UNK	Overdose
176955902			M			US	CN	DILAUDID	TABLET	Oral	UNK	Overdose
176956042			M	77.55	KG	US	HP	OXYCONTIN	PROLONGED-RELEASE TABLET	Oral	UNK	Accidental overdose
176956492			M			US	CN	OXYCONTIN	PROLONGED-RELEASE TABLET	Oral		Overdose
176959062	40	YR	M			US	CN	OXYCONTIN	PROLONGED-RELEASE TABLET	Oral	UNK	Overdose
176960063			M			US	CN	OXYCONTIN	PROLONGED-RELEASE TABLET	Oral	UNK	Overdose
176961183	28	YR	F			US	MD	OXYCONTIN	PROLONGED-RELEASE TABLET	Oral	20 MG, BID	Accidental overdose
176961652			M			US	CN	OXYCONTIN	PROLONGED-RELEASE TABLET	Oral	UNK	Overdose
176961683			M			US	CN	OXYCONTIN	PROLONGED-RELEASE TABLET	Oral	UNK	Overdose
176962422	39	YR	M			CA	HP	Infliximab		Intravenous (not otherwise specified)		Drug level above therapeutic
176964652			M			US	CN	OXYCONTIN	PROLONGED-RELEASE TABLET	Oral	40 MG, UNK	Overdose
176965292			M			US	CN	OXYCONTIN	PROLONGED-RELEASE TABLET	Oral	UNK	Overdose
176997785			M	77.98	KG	US	CN	OXYCONTIN	PROLONGED-RELEASE TABLET	Oral	30 MG, UNK	Overdose
177010469	73	YR	M	114	KG	IT	HP	AMLODIPINE	TABLET	Unknown	UNK ()	Prescribed overdose
177033984	73	YR	F			IT		CITALOPRAM		Unknown	20 MILLIGRAM, TWO TIMES A DAY	Overdose
177053234			M			FR	HP	NIVOLUMAB		Intravenous (not otherwise specified)	250 MILLIGRAM, EVERY 15 DAYS	Prescribed overdose
177056523	34	YR	F			CA	HP	Infliximab		Intravenous (not otherwise specified)		Drug level above therapeutic
1770628714	54	YR	F	103	KG	US	CN	Parathyroid Hormone	SOLUTION FOR INJECTION	Subcutaneous	50 MICROGRAM, 1X/DAY:QD	Accidental overdose
177068022			F			US	MD	Oxycodone Hydrochloride (similar to NDA 22?272)		Oral		Overdose
177076702			M			US	HP	OXYCONTIN	PROLONGED-RELEASE TABLET	Oral	30 MG, INTIALLY ORAL THEN INJECTED	Overdose
177146694	43	YR	M			US	LW	OXYCONTIN	PROLONGED-RELEASE TABLET	Oral	80 MG, 15 TABLETS DAILY	Overdose
177178633	83	YR	M			CA	HP	Infliximab		Intravenous (not otherwise specified)		Drug level above therapeutic
177180167	73	YR	M	114	KG	IT	MD	AMLODIPINE	TABLETS	Unknown		Prescribed overdose
177201566			M			US	LW	OXYCONTIN	PROLONGED-RELEASE TABLET	Oral	UNK	Overdose
177209884						GB	HP	Rituximab (Unknown)	CONCENTRATE FOR SOLUTION FOR INFUSION	Intravenous (not otherwise specified)	700 MG	Overdose
1772133013						CA	HP	INFLECTRA	POWDER FOR INJECTION	Intravenous (not otherwise specified)	500 MG, EVERY 6 WEEKS	Drug level above therapeutic
177243074	74	YR	M			US	MD	DILAUDID	TABLET	Intravenous (not otherwise specified)	2 MG, SINGLE	Overdose
177260513			M			US	CN	OXYCONTIN	PROLONGED-RELEASE TABLET	Oral	UNK	Overdose
177275492	48	YR	M			FR	MD	PROGRAF	FORMULATION UNKNOWN	Oral		Overdose
177300572			M			US	CN	OXYCONTIN	PROLONGED-RELEASE TABLET	Oral	UNK	Overdose
177304782	37	YR	M			FR	PH	ZARZIO 48 MU/0.5 ML SOLUTION FOR INJECTION OR INFUSION IN PRE?FILLED S	SOLUTION FOR INJECTION/INFUSION	Unknown	UNK	Overdose
177327505	65	YR	M	104.5	KG	FR	MD	ADOPORT		Unknown	3 MG, UNKNOWN	Overdose
177350554	27	YR	M			US	CN	RIXUBIS	POWDER AND SOLVENT FOR SOLUTION FOR INJECTION	Intravenous (not otherwise specified)	2000 INTERNATIONAL UNIT	Extra dose administered
177358913	40	YR	M			GB	HP	TRAMADOL.	TABLET	Unknown	4000 MILLIGRAM	Overdose
177368434	55	YR	M	76	KG	NL	CN	DUODOPA		Other	MD: 5, CD: 2.1, ED: 2	Overdose
177407184			M			CA	CN	Salbutamol sulphate			100 ?G, Z, PRN, AS NEEDED	Overdose
1774269813						CA	HP	INFLECTRA	POWDER FOR INJECTION	Intravenous (not otherwise specified)	400 MG, (EVERY 6 WEEKS)	Drug level above therapeutic
177459315	67	YR	F			US	CN	DUPIXENT	SUSPENSION FOR INJECTION IN PRE-FILLED SYRINGE	Subcutaneous	2 DF, QOW	Extra dose administered
177479614	49	YR	F	121.9	KG	US	CN	Morphine Sulfate (ANDA 206308)	ORAL SOLUTION	Oral	60MG 4 TIMES DAILY	Overdose
177492168						SE	MD	Rituximab (Unknown)	CONCENTRATE FOR SOLUTION FOR INFUSION	Intravenous (not otherwise specified)	820 MILLIGRAM, QD	Overdose
177502789	43	YR	M	127.01	KG	US	MD	DILANTIN	CAPSULE, HARD		UNK	Prescribed overdose
177516485	62	YR	F	113.4	KG	US	MD	DILANTIN	CAPSULE, HARD		700 MG, DAILY	Prescribed overdose
177520482			M			US	CN	OXYCONTIN	PROLONGED-RELEASE TABLET	Oral	UNK	Overdose
177529424			M			US	LW	OXYCONTIN	PROLONGED-RELEASE TABLET	Oral	80 MG, QID	Overdose
177593112			F			US	CN	TRAMADOL.		Unknown		Overdose
177601693	82	YR	M	72.57	KG	US	HP	VYNDAMAX	CAPSULE, SOFT	Oral	61 MG, DAILY	Accidental overdose
177604312	14	YR	F			SE	HP	AMLODIPINE		Oral	350 MG, UNK	Intentional overdose
177605812	76	YR	F	76.2	KG	US	CN	XELJANZ XR	PROLONGED-RELEASE TABLET	Oral	11 MG, DAILY	Accidental overdose
177624592	62	YR	F	39.2	KG	US	MD	INJECTAFER	INJECTION	Intravenous (not otherwise specified)	750 MILLIGRAM IN 100 ML NORMAL SALINE	Overdose
177626793	44	YR	M	90	KG	CA	HP	Infliximab		Intravenous (not otherwise specified)		Drug level above therapeutic
177726172	38	YR	M			US	MD	OXYCONTIN	PROLONGED-RELEASE TABLET	Oral	UNK	Overdose
177748085	57	YR	F	87	KG	US	MD	NUPLAZID	CAPSULE	Oral	UNK UNK, QD	Overdose
177760692	69	YR	M	100	KG	US	MD	LYRICA	CAPSULE, HARD	Oral	75 MG, 3X/DAY	Prescribed overdose
177762393	56	YR	F			US	MD	NUPLAZID	CAPSULE	Oral	34 MG, QD, MORNING	Intentional overdose
177769466	73	YR	F			US	HP	NUPLAZID	CAPSULE	Oral	34 MG, QD	Prescribed overdose
1777846713	82	YR	M	68.75	KG	ES	MD	LENVATINIB	CAPSULES	Oral		Accidental overdose
1777903015						CA	HP	INFLECTRA	POWDER FOR INJECTION	Intravenous (not otherwise specified)	10 MG/KG, AT 0, 2, 4, THEN EVERY 4 WEEKS	Prescribed overdose
1777936010						CA	CN	INFLECTRA	POWDER FOR INJECTION	Intravenous (not otherwise specified)	10 MG/KG, UNK	Drug level above therapeutic
177807794			M			US	MD	NUPLAZID	CAPSULE	Oral	34 MG, QD	Overdose
177823263	71	YR	F			US	MD	NUPLAZID	CAPSULE	Oral	34 MILLIGRAM	Overdose
177823957	80	YR	F			US	CN	NUPLAZID	CAPSULE	Oral	34 MILLIGRAM, QD	Overdose
177856152	51	YR	F			CH	MD	TRAMADOL HYDROCHLORIDE.	UNKNOWN	Unknown	50 MILLIGRAM, 2/DAY	Antipsychotic drug level above therapeutic
177856592			F			US	CN	OMEPRAZOLE.		Unknown		Overdose
177859782			M			US	CN	PERCOCET	TABLET	Unknown	UNK UNKNOWN, UNKNOWN	Prescribed overdose
177879002	25	YR	F	62	KG	CA	HP	Infliximab		Intravenous (not otherwise specified)		Drug level above therapeutic
177924373			M			AU	HP	PARACETAMOL			55 GRAM	Intentional overdose
177943872	50	YR	M			US	CN	OXYCONTIN	PROLONGED-RELEASE TABLET	Oral	UNK	Overdose
177966993	49	YR	F			CA	HP	Infliximab		Intravenous (not otherwise specified)		Drug level above therapeutic
177991292	25	YR	M			US	CN	OXYCONTIN	PROLONGED-RELEASE TABLET	Oral	80 MG, UNK	Overdose
177991322			M			US	CN	OXYCONTIN	PROLONGED-RELEASE TABLET	Oral	UNK	Overdose
178009152						AU	HP	ESCITALOPRAM	TABLET	Oral	28 TABLETS (10 MG TABLET), 280 MILLIGRAM	Intentional overdose
178010582			M			AU	HP	ESOMEPRAZOLE.	TABLET	Unknown	APPROXIMATELY 28 TABLETS	Intentional overdose
178024043						US	HP	BUPRENORPHINE.	SOLUTION FOR INJECTION		UNK	Overdose
178050838						CA	HP	INFLECTRA	POWDER FOR INJECTION	Intravenous (not otherwise specified)	400 MG, 0,2,6 WEEKS THEN EVERY 8 WEEKS	Drug level above therapeutic
178097444			F	55	KG	NL	HP	QUETIAPINE.		Unknown	UNK	Overdose
178099062			M			US	CN	OXYCONTIN	PROLONGED-RELEASE TABLET	Unknown	UNK	Overdose
1780997513						CA	HP	INFLECTRA	POWDER FOR INJECTION	Intravenous (not otherwise specified)	500 MG, AT 0, 2, 6, THEN EVERY 8 WEEKS	Drug level above therapeutic
178107594	30	YR	F	44	KG	CA	HP	Infliximab		Intravenous (not otherwise specified)		Drug level above therapeutic
178122743	57	YR	F	77	KG	CA	HP	Infliximab		Intravenous (not otherwise specified)		Drug level above therapeutic
178146493	45	YR	F			CA	HP	MYCOPHENOLATE MOFETIL.	CAPSULE	Oral		Overdose
178157412	79	YR	M			CA	HP	ATORVASTATIN CALCIUM.	FILM-COATED TABLET		UNK	Anticoagulation drug level above therapeutic
178157434	37	YR	M			CA	MD	ATORVASTATIN CALCIUM.	FILM-COATED TABLET	Unknown	600 MG	Intentional overdose
178175132	25	YR	F			FR	HP	PARACETAMOL		Oral	24 G, UNK	Intentional overdose
178175132	25	YR	F			FR	HP	PARACETAMOL		Oral	24 G, UNK	Overdose
178182663			F			US	CN	OXYCONTIN	PROLONGED-RELEASE TABLET	Oral		Overdose
178183002	42	YR	M			US	MD	OXYCONTIN	PROLONGED-RELEASE TABLET	Oral	60MG, 4?6TIMES/DAY	Overdose
178183012	52	YR	M			US	MD	OXYCONTIN	PROLONGED-RELEASE TABLET	Oral	2 X 80 MG, BID	Accidental overdose
178185183	29	YR	M			US	HP	DEPAKOTE	TABLET	Oral		Overdose
178187742			F			US	CN	OXYCONTIN	PROLONGED-RELEASE TABLET	Oral		Overdose
178204467			F	46	KG	BE	MD	DUODOPA		Other	MD= 1.5ML CD= 1.0ML/HR DURING 16HRS ED= 1ML	Extra dose administered
178263732			M			US	LW	OXYCONTIN	PROLONGED-RELEASE TABLET	Oral		Overdose
178265342			M			US	CN	OXYCONTIN	PROLONGED-RELEASE TABLET	Oral	UNKNOWN	Overdose
178302142			M			US	CN	OXYCONTIN	PROLONGED-RELEASE TABLET	Oral	UNK	Overdose
178303076	29	YR	M	104.32	KG	US	MD	LACOSAMIDE.	FILM-COATED TABLET	Oral	200MG 2 TABLETS DAILY AT BEDTIME AND 2 TABLETS OF 150MG IN THE MORNING	Overdose
178309942			F			US	CN	OXYCONTIN	PROLONGED-RELEASE TABLET	Oral	80 MG FOUR TIMES A DAY FOR YEARS	Overdose
178310012						US	CN	OXYCONTIN	PROLONGED-RELEASE TABLET	Oral	UNKNOWN	Overdose
178313032			M			US	CN	OXYCONTIN	PROLONGED-RELEASE TABLET	Oral	UNKNOWN	Overdose
178313473			M			US	CN	OXYCONTIN	PROLONGED-RELEASE TABLET	Oral	80 MG 1 TABLET, TID	Overdose
178407393	8	YR	M			US	CN	ADYNOVATE	POWDER FOR SOLUTION FOR INFUSION	Intravenous (not otherwise specified)	1800 INTERNATIONAL UNIT, UNKNOWN	Extra dose administered
178410814	67	YR	F			US	CN	XELJANZ XR	PROLONGED-RELEASE TABLET	Oral	11 MG, DAILY	Accidental overdose
178417232			M			US	CN	OXYCONTIN	PROLONGED-RELEASE TABLET	Oral	UNKNOWN	Overdose
178439482	50	YR	M			US	CN	FENTANYL.		Unknown		Overdose
178448792	24	YR	M			US	CN	ADVATE	POWDER AND SOLVENT FOR SOLUTION FOR INFUSION	Intravenous (not otherwise specified)	3522 INTERNATIONAL UNIT	Extra dose administered
178463323	56	YR	F			CA	HP	ACTEMRA		Unknown		Prescribed overdose
178478824	51	YR	M			US	CN	Oxycodone Hydrochloride (similar to NDA 22?272)		Oral		Overdose
178478902			M			US	CN	OXYCONTIN	PROLONGED-RELEASE TABLET	Oral	UNKNOWN	Overdose
178478942			F			US	CN	OXYCONTIN	PROLONGED-RELEASE TABLET	Oral	UNKNOWN	Overdose
178480713	31	YR	F	74	KG	CA	HP	Infliximab		Intravenous (not otherwise specified)		Drug level above therapeutic
178494235	22	YR	M			US	CN	RECOMBINATE	POWDER AND SOLVENT FOR SOLUTION FOR INJECTION	Intravenous (not otherwise specified)	2565 INTERNATIONAL UNIT	Extra dose administered
178513096			F			AU	HP	PARACETAMOL	UNKNOWN	Unknown	ADDITIONAL INFO: OVERDOSE	Intentional overdose
178521552			F			US	CN	Oxycodone Hydrochloride (similar to NDA 22?272)		Oral	UNKNOWN	Overdose
178544903	52	YR	M			US	CN	ADMELOG	SOLUTION FOR INJECTION	Unknown	15?20 IU WITH MEALS,	Extra dose administered
178553643	91	YR	F			JP	PH	XYZAL	FILM-COATED TABLET	Oral	5 MG, QD BEFORE BED TIME	Prescribed overdose
178592648	73	YR	M	114	KG	IT	MD	LANSOPRAZOLE.	GASTRO-RESISTANT CAPSULE, HARD	Unknown	15 MG	Prescribed overdose
178636252			M			IT	MD	FOSFOMYCIN TROMETHAMINE ? BP		Oral	2 G, QOD	Anticoagulation drug level above therapeutic
178636252			M			IT	MD	FOSFOMYCIN TROMETHAMINE ? BP		Oral	2 G, QOD	Overdose
178647753	27	YR	F			US	MD	VIVITROL	INJECTION	Intramuscular	380 MILLIGRAM, QMO	Overdose
178656642			M			US	CN	OXYCONTIN	PROLONGED-RELEASE TABLET	Oral	UNK	Overdose
178669714	67	YR	F			CA	HP	Infliximab		Intravenous (not otherwise specified)		Drug level above therapeutic
178671943	52	YR	M			AU	HP	DUROGESIC	TRANSDERMAL PATCH	Unknown		Intentional overdose
178726024	29	YR	M			US	HP	VIVITROL	INJECTION	Intramuscular	380 MILLIGRAM, QMO	Overdose
178728182			M			US	CN	Oxycodone HCl CR Tablets (similar to NDA 22?272)	PROLONGED-RELEASE TABLET	Oral	2 TABLETS DAILY	Overdose
178728282			F			US	CN	OXYCONTIN	PROLONGED-RELEASE TABLET	Oral	UNK, 5/DAY	Overdose
178754203	58	YR	F			CA	HP	CETIRIZINE HYDROCHLORIDE.	FILM-COATED TABLET	Unknown	20 MILLIGRAM DAILY	Prescribed overdose
178764283	52	YR	M			CA	HP	FENTANYL.		Unknown		Overdose
178773502			M			US	CN	Hydrocodone Bitartrate (similar to NDA 206627)		Unknown	UNK	Overdose
178904323			M			US	CN	OXYCONTIN	PROLONGED-RELEASE TABLET	Oral	80 MG, TID	Overdose
178904344			M			US	CN	Oxycodone Hydrochloride (similar to NDA 22?272)		Oral	30 MG, 5/DAY	Overdose
178923362			F			US	CN	NURTEC ODT	TABLET		UNK	Overdose
178944526	71	YR	F			JP		PRAZAXA	CAPSULE	Oral		Intentional overdose
178958783			F			US	CN	LACOSAMIDE.	FILM-COATED TABLET	Oral	100 MILLIGRAM, 2X/DAY (BID)	Intentional overdose
178963992			M			US	CN	OXYCONTIN	PROLONGED-RELEASE TABLET	Oral	80 MG	Overdose
178972942	53	YR	F			CA	CN	BUTRANS	TRANSDERMAL PATCH	Transdermal	UNK	Overdose
179024833						IT	MD	Trastuzumab (Unknown)	POWDER FOR CONCENTRATE FOR SOLUTION FOR INFUSION	Intravenous drip	470 MG, EVERY 3 WEEKS; MOST RECENT DOSE PRIOR TO THE EVENT: 19/APR/2019	Overdose
179025183			M			US	CN	ANORO ELLIPTA	INHALATION POWDER	Unknown	UNK	Extra dose administered
179035912			M			US	CN	OXYCONTIN	PROLONGED-RELEASE TABLET	Oral		Overdose
179045865	58	YR	F			CA	HP	RITUXIMAB.		Intravenous (not otherwise specified)		Overdose
179084275	57	YR	M	85	KG	AU		MIRCERA	SOLUTION FOR INJECTION IN PRE-FILLED SYRINGE	Intravenous (not otherwise specified)		Overdose
179141657	73	YR	M	114	KG	IT	HP	TAMSULOSIN HYDROCHLORIDE.	MODIFIED-RELEASE CAPSULE, HARD	Unknown	0.4 MG	Prescribed overdose
179142592			M			US	LW	OXYCONTIN	PROLONGED-RELEASE TABLET	Oral	10 MG, Q4H	Overdose
179144142	71	YR	F			JP	MD	VERZENIO	TABLET	Oral	400 MG, BID	Overdose
1791518912						CA	HP	INFLECTRA	POWDER FOR INJECTION	Intravenous (not otherwise specified)	600 MG AT 0, 2, 6 WEEKS, THEN EVERY 8 WEEKS	Drug level above therapeutic
179180712	39	YR				US	CN	ADVATE	POWDER AND SOLVENT FOR SOLUTION FOR INFUSION	Intravenous (not otherwise specified)	4000 INTERNATIONAL UNIT, UNKNOWN	Extra dose administered
179195553			F			US	CN	Oxycodone Hydrochloride (similar to NDA 22?272)		Oral	UNK	Overdose
179250442	36	YR	M			US	CN	OXYCONTIN	PROLONGED-RELEASE TABLET	Oral	UNK	Overdose
179250553			M			US	CN	OXYCONTIN	PROLONGED-RELEASE TABLET	Oral	15 MG, UNK	Overdose
179289113	75	YR	F			US	CN	NUPLAZID	CAPSULE	Oral	34 MILLIGRAM, QD	Prescribed overdose
179298073	62	YR	F			US	MD	LYRICA	CAPSULE, HARD	Oral	675 MG, 2X/DAY	Prescribed overdose
179313635			F			US	CN	TECFIDERA	PROLONGED-RELEASE CAPSULE	Oral		Overdose
179328153	60	YR	F			US	CN	RYTARY	MODIFIED-RELEASE CAPSULE, HARD	Unknown	61.25/245MG, 2 CAPSULES 4X/DAY	Prescribed overdose
179415025	48	YR	M	98	KG	FR	HP	IBUPROFEN.			8 G	Intentional overdose
179458772	13	YR	F	61.23	KG	US	CN	ENBREL	SOLUTION FOR INJECTION IN PRE-FILLED SYRINGE	Unknown	60 MG, WEEKLY	Overdose
179510072			M			US	LW	OXYCONTIN	PROLONGED-RELEASE TABLET	Oral	UNK	Overdose
1795359316						CA	HP	INFLECTRA	POWDER FOR INJECTION	Intravenous (not otherwise specified)	300 MG (5MG/KG) AT 0, 2, 6 WEEKS, THE EVERY 8 WEEKS	Drug level above therapeutic
179620662	86	YR	F	79.83	KG	US	CN	LYRICA	CAPSULE, HARD	Oral	75 MG, 3X/DAY	Extra dose administered
179647522			F			US	CN	OXYCONTIN	PROLONGED-RELEASE TABLET	Oral	UNKNOWN	Overdose
179647592	35	YR	M			US	MD	OXYCONTIN	PROLONGED-RELEASE TABLET	Oral	UNK	Overdose
179666047						CA	HP	INFLECTRA	POWDER FOR INJECTION	Intravenous (not otherwise specified)	10 MG/KG, 900 MG, EVERY 6 WEEKS	Drug level above therapeutic
179684832	76	YR	F	60	KG	FR	MD	ATENOLOL.		Oral	2 DOSAGE FORM, TOTAL	Overdose
179695692			F			US	CN	EXELON PATCH	TRANSDERMAL SYSTEM	Unknown	UNK	Extra dose administered
179699502			M			US	CN	OXYCONTIN	PROLONGED-RELEASE TABLET	Oral	UNKNOWN	Overdose
179699712			F			US	CN	OXYCONTIN	PROLONGED-RELEASE TABLET	Oral	UNKNOWN	Overdose
179757083			M			US	CN	OXYCONTIN	PROLONGED-RELEASE TABLET	Oral	UNK	Overdose
179759462			F			US	CN	OXYCONTIN	PROLONGED-RELEASE TABLET	Oral	UNK	Overdose
179766838						CA	HP	INFLECTRA	POWDER FOR INJECTION	Intravenous (not otherwise specified)	700 MG EVERY 6 WEEKS	Drug level above therapeutic
179800333			M			US	CN	OXYCONTIN	PROLONGED-RELEASE TABLET	Oral	UNK	Overdose
179829545	72	YR	M	91	KG	US	CN	LYRICA	CAPSULE, HARD	Oral	150 MG, 2X/DAY	Intentional overdose
179850292			F			US	LW	OXYCONTIN	PROLONGED-RELEASE TABLET	Oral	80 MG, UNK	Overdose
179855762			M			US	CN	OXYCONTIN	PROLONGED-RELEASE TABLET	Oral	UNKNOWN	Overdose
179887122	45	YR	M			SE	CN	NUCYNTA ER		Oral	UNK	Overdose
179894682	15	YR	M			US	CN	ADVATE	POWDER AND SOLVENT FOR SOLUTION FOR INFUSION	Intravenous (not otherwise specified)	2595 INTERNATIONAL UNIT	Extra dose administered
179897362			F			US	CN	OXYCONTIN	PROLONGED-RELEASE TABLET	Oral	UNKNOWN	Overdose
179955332	46	YR	M			US	CN	OXYCONTIN	PROLONGED-RELEASE TABLET	Oral		Overdose
179955812			M			US	CN	OXYCONTIN	PROLONGED-RELEASE TABLET	Oral	UNK	Overdose
179969102	52	YR	M			US	CN	OXYCONTIN	PROLONGED-RELEASE TABLET	Oral	40 MG, UNK	Overdose
180009473	30	YR	M			US	CN	ADYNOVATE	POWDER FOR SOLUTION FOR INFUSION	Intravenous (not otherwise specified)	2800 INTERNATIONAL UNIT, UNKNOWN	Extra dose administered
180025106	37	YR	F	82	KG	BR	CN	BENLYSTA	POWDER FOR SOLUTION FOR INFUSION		800 MG	Overdose
180050602			F			US	CN	OXYCONTIN	PROLONGED-RELEASE TABLET	Oral	UNKNOWN	Overdose
180100912			M			US	CN	OXYCONTIN	PROLONGED-RELEASE TABLET	Oral	UNK	Overdose
180107643			M			US	LW	OXYCONTIN	PROLONGED-RELEASE TABLET	Oral	80 MG, UNK	Overdose
180150172			M			US	CN	OXYCONTIN	PROLONGED-RELEASE TABLET	Oral	UNK	Overdose
180150282			M			US	CN	OXYCONTIN	PROLONGED-RELEASE TABLET	Oral	UNK	Overdose
180160562			F			US	CN	OXYCONTIN	PROLONGED-RELEASE TABLET	Oral		Overdose
180166013			F			US	CN	HETLIOZ	CAPSULE	Oral	20 MG, QD	Intentional overdose
180169313	69	YR	F			US	HP	HETLIOZ	CAPSULE	Oral	20 MG, QD	Extra dose administered
180187517	65	YR	M			US	CN	ENTRESTO	FILM-COATED TABLET	Unknown	100 (49/51) MG, BID	Intentional overdose
180222422	30	YR	M			US	CN	Hydrocodone Bitartrate (similar to NDA 206627)		Oral		Overdose
180222512			M			US	CN	OXYCONTIN	PROLONGED-RELEASE TABLET	Oral	UNK	Overdose
180222642			M			US	CN	OXYCONTIN	PROLONGED-RELEASE TABLET	Oral		Overdose
180240362	56	YR	F			CA	HP	ORENCIA	SOLUTION FOR INJECTION	Subcutaneous	150 GRAM, THERAPY DURATION: 8 MONTHS	Prescribed overdose
180250795	58	YR	M			US	CN	XELJANZ XR	PROLONGED-RELEASE TABLET	Oral	11 MG, 1X/DAY	Extra dose administered
180285322	71	YR	M			US	CN	TRULICITY	SOLUTION FOR INJECTION IN PRE-FILLED PEN	Subcutaneous	0.75 MG, UNKNOWN	Extra dose administered
180286877	58	YR	F			CA	HP	REMICADE	SOLUTION FOR INFUSION	Intravenous (not otherwise specified)		Overdose
180326542			M			CA	HP	PROZAC		Unknown	80 MG, UNKNOWN	Prescribed overdose
180327265	76	YR	M			RO	HP	IBUPROFEN.	TABLET	Oral	600 MILLIGRAM , (2 TABLETS DAILY SELF?AMINISTERED))	Overdose
180332243			F			US	LW	Morphine Sulfate Extended?Release Tablets (Rhodes 74?769, 74?862)	PROLONGED-RELEASE TABLET	Oral		Overdose
180392563			F			US	CN	BUTRANS	TRANSDERMAL PATCH	Transdermal	UNK	Overdose
180392572			M			US	LW	OXYCONTIN	PROLONGED-RELEASE TABLET	Oral	80 MG, UNK	Overdose
180392682	52	YR	M			US	CN	Oxycodone Hydrochloride (similar to NDA 22?272)		Oral	UNK, MONTHLY	Overdose
180399502			M			US	CN	OXYCONTIN	PROLONGED-RELEASE TABLET	Oral	UNKNOWN	Overdose
180399752			M			US	CN	OXYCONTIN	PROLONGED-RELEASE TABLET	Oral		Overdose
180409753			F			US	CN	OXYCONTIN	PROLONGED-RELEASE TABLET	Oral	UNK	Overdose
180410102			M			US	CN	OXYCONTIN	PROLONGED-RELEASE TABLET	Oral	UNK, UNK	Accidental overdose
180417222			M			US	CN	TRULICITY	SOLUTION FOR INJECTION IN PRE-FILLED PEN	Subcutaneous	1.5 MG, UNKNOWN	Accidental overdose
180419823			F			US	CN	TRELEGY ELLIPTA	INHALATION POWDER	Respiratory (inhalation)	1 PUFF(S), 1D (100/62.5/25)	Extra dose administered
180423434	41	YR	M	84	KG	ES	HP	Tramadol+Paracetamol 37.5mg/325 mg Film Coated Tablet	FILM-COATED TABLET	Unknown	TOOK ONLY SPORADICALLY	Analgesic drug level above therapeutic
180448852			M			US	CN	Oxycodone Hydrochloride (similar to NDA 22?272)		Oral	UNK	Overdose
180448864	28	YR	M			US	CN	OXYCONTIN	PROLONGED-RELEASE TABLET	Oral	UNKNOWN	Overdose
180448962	33	YR	M			US	CN	OXYCONTIN	PROLONGED-RELEASE TABLET	Oral	UNK	Overdose
180449002			M			US	CN	OXYCONTIN	PROLONGED-RELEASE TABLET	Oral		Overdose
180449472	49	YR	M			US	CN	OXYCONTIN	PROLONGED-RELEASE TABLET	Oral	UNK	Overdose
180457973			M			US	CN	Oxycodone Hydrochloride (similar to NDA 22?272)		Unknown	UNK	Overdose
180459484	70	YR	M			US	CN	Oxycodone Hydrochloride (similar to NDA 22?272)		Oral		Overdose
180464362			F			US	LW	OXYCONTIN	PROLONGED-RELEASE TABLET	Oral	UNK	Overdose
180502662	32	YR	F	59	KG	CA	HP	C1 Inhibitor (Human)	UNK	Intravenous (not otherwise specified)	1500 INTERNATIONAL UNIT,	Prescribed overdose
180504623	4	YR	M			US	CN	OXYCONTIN	PROLONGED-RELEASE TABLET	Transplacental	UNK	Overdose
180504663	44	YR	M			US	CN	OXYCONTIN	PROLONGED-RELEASE TABLET	Oral	UNK	Overdose
180504802	23	YR	M			US	CN	OXYCONTIN	PROLONGED-RELEASE TABLET	Oral	UNK	Overdose
180504922			M			US	CN	OXYCONTIN	PROLONGED-RELEASE TABLET	Oral	80 MG, QID	Overdose
180505012			F			US	CN	OXYCONTIN	PROLONGED-RELEASE TABLET	Oral	UNK	Overdose
180508412			M			US	MD	ENTRESTO	TABLET	Unknown	0.5 DF	Extra dose administered
180512702			F			US	CN	OXYCONTIN	PROLONGED-RELEASE TABLET	Oral		Overdose
180512863			M			US	CN	OXYCONTIN	PROLONGED-RELEASE TABLET	Oral		Overdose
180520852	55	YR	M			US	MD	Progesterone Capsules				Drug level above therapeutic
180524532			F			US	CN	OXYCONTIN	PROLONGED-RELEASE TABLET	Oral		Overdose
180524642			M			US	CN	OXYCONTIN	PROLONGED-RELEASE TABLET	Oral	UNK	Overdose
180524882	61	YR	M			US	CN	OXYCONTIN	PROLONGED-RELEASE TABLET	Oral	UNK	Overdose
180524912	31	YR	M			US	CN	OXYCONTIN	PROLONGED-RELEASE TABLET	Oral		Overdose
180554504			F			US	LW	OXYCONTIN	PROLONGED-RELEASE TABLET	Oral		Overdose
180554872			M			US	CN	OXYCONTIN	PROLONGED-RELEASE TABLET	Oral	UNK	Overdose
180555293	44	YR	M			US	HP	OXYCONTIN	PROLONGED-RELEASE TABLET	Oral	20 MG, UNK	Overdose
180562982	48	YR	M			US	HP	QINLOCK	TABLET	Oral	150 MILLIGRAM, BID (50 MILLIGRAM, 3 TABLETS EVERY 12 HOURS)	Prescribed overdose
180580032	77	YR	M			US	CN	NUPLAZID	CAPSULE	Oral	34 MILLIGRAM, QD	Overdose
180612555	54	YR	M			US	CN	OXYCONTIN	PROLONGED-RELEASE TABLET	Oral	UNK	Overdose
180612732	39	YR	F			US	CN	OXYCONTIN	PROLONGED-RELEASE TABLET	Oral	UNK	Overdose
180620382			M			US	CN	Oxycodone HCl Tablets (Rhodes 91?490)	TABLET	Oral	UNKNOWN	Overdose
180620624			M			US	CN	OXYCONTIN	PROLONGED-RELEASE TABLET	Oral	UNK	Overdose
180620632			M			US	CN	OXYCONTIN	PROLONGED-RELEASE TABLET	Oral	UNK	Overdose
180631404			M			US	LW	OXYCONTIN	PROLONGED-RELEASE TABLET	Oral	UNK	Overdose
180631743	24	YR	M			US	CN	OXYCONTIN	PROLONGED-RELEASE TABLET	Oral	UNK	Overdose
180657532	63	YR	M	60	KG	FR	MD	BIKTARVY	TABLET	Oral	1 DOSAGE FORM, QD	Overdose
180671672	29	YR	M			US	MD	DILAUDID	TABLET	Oral		Overdose
180671954			F			US	CN	OXYCONTIN	PROLONGED-RELEASE TABLET	Oral	UNK	Overdose
180671973			M			US	CN	OXYCONTIN	PROLONGED-RELEASE TABLET	Oral	UNK	Overdose
180672094	51	YR	M			US	LW	Oxycodone HCl CR Tablets (similar to NDA 22?272)	PROLONGED-RELEASE TABLET	Oral	7.5MG , 150 PILLS	Overdose
180672432	27	YR	M			US	CN	OXYCONTIN	PROLONGED-RELEASE TABLET	Oral		Overdose
180681803			M			US	CN	OXYCONTIN	PROLONGED-RELEASE TABLET	Oral	UNK	Overdose
180681973	57	YR	M			US	CN	OXYCONTIN	PROLONGED-RELEASE TABLET	Oral	UNKNOWN	Overdose
180682162			M			US	CN	OXYCONTIN	PROLONGED-RELEASE TABLET	Oral	10 MG, QID	Overdose
180682382			F			US	CN	Oxycodone/ Acetaminophen Tablets	TABLET	Oral	UNKNOWN	Overdose
180687683			M			US	CN	OXYCONTIN	PROLONGED-RELEASE TABLET	Oral	UNK	Overdose
180687763			M			US	CN	OXYCONTIN	PROLONGED-RELEASE TABLET	Oral	UNK	Overdose
180736254	4	YR	M			US	CN	ADVATE	POWDER AND SOLVENT FOR SOLUTION FOR INFUSION	Intravenous (not otherwise specified)	2350 INTERNATIONAL UNIT	Extra dose administered
180740053			M			US	CN	OXYCONTIN	PROLONGED-RELEASE TABLET	Oral	UNK	Overdose
180777372			M			US	CN	OXYCONTIN	PROLONGED-RELEASE TABLET	Oral		Overdose
180777462			M			US	CN	OXYCONTIN	PROLONGED-RELEASE TABLET	Oral	80 MG, UNK	Overdose
180805182			F			US	CN	OXYCONTIN	PROLONGED-RELEASE TABLET	Oral		Overdose
180805242			F			US	CN	Hydrocodone Bitartrate (similar to NDA 206627)		Unknown	UNKNOWN	Overdose
180805282			M			US	CN	OXYCONTIN	PROLONGED-RELEASE TABLET	Oral	UNK	Overdose
180805492			F			US	CN	OXYCONTIN	PROLONGED-RELEASE TABLET	Oral		Overdose
180805622			M			US	CN	OXYCONTIN	PROLONGED-RELEASE TABLET	Oral	UNK	Overdose
180815822			F			US	CN	OXYCONTIN	PROLONGED-RELEASE TABLET	Oral	UNKNOWN	Overdose
180815962			M			US	CN	OXYCONTIN	PROLONGED-RELEASE TABLET	Oral	UNKNOWN	Overdose
180827883			F			US	CN	OXYCONTIN	PROLONGED-RELEASE TABLET	Oral	UNK	Overdose
180827912			M			US	CN	OXYCONTIN	PROLONGED-RELEASE TABLET	Oral	UNK	Overdose
180837109						CA	HP	INFLECTRA	POWDER FOR INJECTION	Intravenous (not otherwise specified)	600 MG AT 0, 2, 6 WEEKS, THEN EVERY 8 WEEKS	Drug level above therapeutic
180879282			F			US	CN	OXYCONTIN	PROLONGED-RELEASE TABLET	Oral	UNK	Overdose
180879682			M			US	CN	HYDROCODONE BITARTRATE AND ACETAMINOPHEN	TABLET	Oral	UNK	Overdose
180879802			F			US	CN	OXYCONTIN	PROLONGED-RELEASE TABLET	Oral	UNK	Overdose
180887312	53	YR	M			US	CN	Oxycodone Hydrochloride (similar to NDA 22?272)		Unknown	UNK	Overdose
180895403	63	YR	F			FR	HP	AMLODIPINE		Unknown	UNK	Intentional overdose
180895403	63	YR	F			FR	HP	AMLODIPINE		Unknown	UNK	Overdose
180895472			F			US	CN	Oxycodone Hydrochloride (similar to NDA 22?272)		Oral		Overdose
180895702			F			US	LW	OXYCONTIN	PROLONGED-RELEASE TABLET	Oral		Overdose
180906166						CA	HP	INFLECTRA	POWDER FOR INJECTION	Intravenous (not otherwise specified)	300 MG 0, 2, 6 WEEKS, THEN EVERY 8 WEEKS	Drug level above therapeutic
180927233	48	YR	F			IT	HP	GABAPENTIN.	FILM-COATED TABLET		300 MG, 2X/DAY (TABLETS)	Overdose
180938657	45	YR	M			US	CN	ADVATE	POWDER AND SOLVENT FOR SOLUTION FOR INFUSION	Intravenous (not otherwise specified)	3000 INTERNATIONAL UNIT, UNKNOWN	Extra dose administered
180942362			F			US	CN	DILAUDID	TABLET	Oral		Overdose
180942812			M			US	CN	OXYCONTIN	PROLONGED-RELEASE TABLET	Oral	UNK	Overdose
180950082	61	YR	F	40	KG	US	HP	DEXILANT	SLOW RELEASE CAPSULES	Unknown	60 MILLIGRAM, QD	Extra dose administered
1809604315						CA	HP	INFLECTRA	POWDER FOR INJECTION	Intravenous (not otherwise specified)	300 MG 0, 2, 6 WEEKS, THEN EVERY 8 WEEKS (Q 0 WEEK DOSE)	Drug level above therapeutic
180976892			F			US	CN	REQUIP			UNK	Overdose
181001352			M			US	CN	OXYCONTIN	PROLONGED-RELEASE TABLET	Oral	UNK	Overdose
181008102			M			US	CN	OXYCONTIN	PROLONGED-RELEASE TABLET	Oral		Overdose
181008394			M			US	CN	OXYCONTIN	PROLONGED-RELEASE TABLET	Oral	UNK	Overdose
181008462			M			US	CN	OXYCONTIN	PROLONGED-RELEASE TABLET	Oral	UNK	Overdose
181019584	58	YR	F	59.02	KG	US	CN	HUMIRA	SOLUTION FOR INJECTION IN PRE-FILLED PEN	Subcutaneous	CITRATE FREE	Overdose
181046632			M			US	CN	HYDROCODONE BITARTRATE AND ACETAMINOPHEN	TABLET	Oral	UNK	Overdose
181049684						CA	CN	INFLECTRA	POWDER FOR INJECTION	Intravenous (not otherwise specified)	UNKNOWN DOSE	Drug level above therapeutic
181051028			F			US	HP	QINLOCK	TABLET	Oral	150 MILLIGRAM, QD	Overdose
181071522	62	YR	F			US	LW	OXYCONTIN	PROLONGED-RELEASE TABLET	Oral	15 MG, UNK	Overdose
181071562	70	YR	F			US	CN	OXYCONTIN	PROLONGED-RELEASE TABLET	Oral		Overdose
181076033	72	YR	F			CA	CN	DILANTIN			UNK	Drug level above therapeutic
181080213			M			US	LW	OXYCONTIN	PROLONGED-RELEASE TABLET	Oral	UNKNOWN	Overdose
181080702			F			US	CN	OXYCONTIN	PROLONGED-RELEASE TABLET	Oral		Overdose
181080992	49	YR	F			US	CN	OXYCONTIN	PROLONGED-RELEASE TABLET	Oral	UNK	Overdose
181081422			F			US	CN	MS CONTIN	PROLONGED-RELEASE TABLET	Transmammary	30 MG, TID	Overdose
181086183						US	CN	Clobetasol Propionate Topical Solution USP, 0.05%	SOLUTION	Topical	25 GTT DROPS, BID	Accidental overdose
181097482			M			US	CN	OXYCONTIN	PROLONGED-RELEASE TABLET	Oral		Overdose
181097612						US	CN	OXYCONTIN	PROLONGED-RELEASE TABLET	Oral	UNK	Overdose
181097712			F			US	CN	Oxycodone Hydrochloride (similar to NDA 22?272)		Oral	UNK	Overdose
181097752			M			US	MD	OXYCONTIN	PROLONGED-RELEASE TABLET	Oral	UNK	Overdose
181102912			M			US	CN	Oxycodone HCl CR Tablets (similar to NDA 22?272)	PROLONGED-RELEASE TABLET	Oral	UNK	Overdose
181112673			M			US	CN	OXYCONTIN	PROLONGED-RELEASE TABLET	Oral	UNK	Overdose
181150112	58	YR	F	72	KG	US	MD	OXYCONTIN	PROLONGED-RELEASE TABLET	Oral	20 MG, UNK	Overdose
181150193			M			US	CN	OXYCONTIN	PROLONGED-RELEASE TABLET	Oral	UNK	Overdose
181158349	40	YR				ZA	HP	TENOFOVIR DISOPROXIL	TABLET		GREATER THAN 12 MONTHS THERAPY	Overdose
181162824			F			US	CN	OXYCONTIN	PROLONGED-RELEASE TABLET	Oral	UNK	Overdose
1811848913			F			US	CN	FLOLAN	POWDER FOR INFUSION	Intravenous (not otherwise specified)	33 DF, CO	Overdose
181196262	40	YR	M			US	CN	HEMOFIL	POWDER FOR SOLUTION FOR INJECTION	Intravenous (not otherwise specified)	2500 INTERNATIONAL UNIT	Extra dose administered
181197632			F			US	CN	DILAUDID	TABLET	Oral	UNK	Overdose
181212094			F			US	CN	OXYCONTIN	PROLONGED-RELEASE TABLET	Oral	UNK	Overdose
181212232			F			US	LW	OXYCONTIN	PROLONGED-RELEASE TABLET	Oral	UNK	Overdose
181236942	30	YR	F	70.3	KG	US	HP	MYALEPT	POWDER FOR SOLUTION FOR INJECTION	Subcutaneous	9 MG, BID EVERY 12 HOURS	Overdose
181246212			M			US	CN	HYDROCODONE BITARTRATE AND ACETAMINOPHEN	TABLET	Oral	UNK	Overdose
181246292			F			US	LW	OXYCONTIN	PROLONGED-RELEASE TABLET	Oral	UNK	Overdose
181246352	28	YR	M			US	CN	Oxycodone/ Acetaminophen Tablets	TABLET	Oral	335 MG, UNK	Overdose
181246552	57	YR	M			US	CN	Oxycodone HCl Tablets (Rhodes 91?490)	TABLET	Oral	UNK	Overdose
181254292			F			US	HP	OXYCONTIN	PROLONGED-RELEASE TABLET	Oral	UNK	Overdose
181256692			M			US	CN	OXYCONTIN	PROLONGED-RELEASE TABLET	Oral	UNK	Overdose
181257652	69	YR	M	72	KG	US	CN	OXYCONTIN	PROLONGED-RELEASE TABLET	Oral	UNK	Overdose
181272483	10	YR	F	56	KG	FR	MD	SIKLOS	FILM-COATED TABLET	Oral		Accidental overdose
181289182	69	YR	F			US	HP	PRISTIQ EXTENDED?RELEASE	PROLONGED-RELEASE TABLET		100 MG, 3X/DAY	Prescribed overdose
181306082	45	YR	M			US	CN	OXYCONTIN	PROLONGED-RELEASE TABLET	Oral	UNK	Overdose
181306322			M			US	CN	Oxycodone Hydrochloride (similar to NDA 22?272)		Oral	UNK	Overdose
181306332			M			US	CN	HYDROCODONE BITARTRATE AND ACETAMINOPHEN	TABLET	Oral	UNK	Overdose
181311662			M			US	LW	HYDROCODONE BITARTRATE AND ACETAMINOPHEN	TABLET	Oral	UNK	Overdose
181315213	24	YR	F			US	CN	643 (Lanadelumab)	SOLUTION FOR INJECTION	Unknown		Prescribed overdose
181357072			F			US	LW	OXYCONTIN	PROLONGED-RELEASE TABLET	Oral	UNK	Overdose
181357302			F			US	CN	OXYCONTIN	PROLONGED-RELEASE TABLET	Oral	UNK	Overdose
181364322	32	YR	F	77.1	KG	US	CN	LYRICA	CAPSULE, HARD		25 MG, 1X/DAY	Overdose
181371182			M			US	CN	OXYCONTIN	PROLONGED-RELEASE TABLET	Oral	40 MG, TID	Overdose
181371262			M			US	CN	OXYCONTIN	PROLONGED-RELEASE TABLET	Oral	UNK	Overdose
181382562						ES	MD	Rituximab (Unknown)	CONCENTRATE FOR SOLUTION FOR INFUSION	Intravenous (not otherwise specified)	400 MG/M2 EVERY 2 MONTHS	Overdose
181396134	63	YR	F			US	MD	LYRICA	CAPSULE, HARD	Oral	675 MG, DAILY (75 MG EACH MORNING AND 300 MG TWICE DAILY)	Prescribed overdose
181414132	39	YR	F	122	KG	US	CN	OXYCONTIN	PROLONGED-RELEASE TABLET	Oral	UNK	Overdose
181422452			F			US	LW	OXYCONTIN	PROLONGED-RELEASE TABLET	Oral	UNK	Overdose
181426593	50	YR	F			US	CN	QVAR REDIHALER	INHALATION VAPOUR, POWDER	Unknown	2 PUFFS TWICE A DAY	Extra dose administered
181430492			F			US	CN	OXYCONTIN	PROLONGED-RELEASE TABLET	Oral	UNK	Overdose
181430592	23	YR	M			US	CN	OXYCONTIN	PROLONGED-RELEASE TABLET	Oral	20 MG, Q12H	Overdose
181430602			F			US	CN	OXYCONTIN	PROLONGED-RELEASE TABLET	Oral	UNK	Overdose
181432682	80	YR	M			FR	MD	ATEZOLIZUMAB.		Intravenous (not otherwise specified)	LAST DOSE WAS ADMINISTERED ON 13/JUL/2020 AT 800 MG	Overdose
181436229						CA	HP	INFLECTRA	POWDER FOR INJECTION	Intravenous (not otherwise specified)	5 MG/KG (600 MG) (ROUND UP) /0,2,6 WEEKS, THEN EVERY 8 WEEKS	Drug level above therapeutic
181463804	26	YR	M			US	CN	RECOMBINATE	POWDER AND SOLVENT FOR SOLUTION FOR INJECTION	Intravenous (not otherwise specified)	7700 INTERNATIONAL UNIT	Extra dose administered
181465652			M			US	CN	OXYCONTIN	PROLONGED-RELEASE TABLET	Oral	UNK	Overdose
181465813			F			US	LW	OXYCONTIN	PROLONGED-RELEASE TABLET	Oral	20 MG, TID	Overdose
181465902	24	YR	M	90.7	KG	US	CN	OXYCONTIN	PROLONGED-RELEASE TABLET	Oral	UNK	Overdose
181481267						CA	HP	INFLECTRA	POWDER FOR INJECTION	Intravenous (not otherwise specified)	500 MG EVERY 6 WEEKS	Drug level above therapeutic
181485642	73	YR	M	48.4	KG	JP	MD	OPDIVO	SOLUTION FOR INJECTION	Intravenous drip	150 MILLIGRAM	Prescribed overdose
181486082			M			US	CN	OXYCONTIN	PROLONGED-RELEASE TABLET	Oral	UNK	Overdose
181486122			M			US	LW	OXYCONTIN	PROLONGED-RELEASE TABLET	Oral	30 MG, TID	Overdose
181488272						US	CN	CRYSVITA	INJECTION	Subcutaneous	90 MG (2 INJECTIONS), EVERY 2 WEEK	Overdose
1815113812	64	YR	F			US	MD	LYRICA	CAPSULE, HARD	Oral	200 MG, 3X/DAY	Prescribed overdose
181518543			M			US	LW	HYDROCODONE BITARTRATE AND ACETAMINOPHEN	TABLET	Oral	UNK	Overdose
181518672			F			US	CN	OXYCONTIN	PROLONGED-RELEASE TABLET	Oral	5 MG, UNK	Overdose
181518703			F			US	CN	OXYCONTIN	PROLONGED-RELEASE TABLET	Oral	UNK	Overdose
181522473	76	YR	F			CA	CN	INVOKANA	TABLET	Unknown		Drug level above therapeutic
181525312			F			US	LW	MS CONTIN	PROLONGED-RELEASE TABLET	Oral	UNK	Overdose
181525442			M			US	LW	OXYCONTIN	PROLONGED-RELEASE TABLET	Oral	UNK	Overdose
181528584			M			US	CN	OXYCONTIN	PROLONGED-RELEASE TABLET	Oral	UNKNOWN	Intentional overdose
181529054			M			US	LW	OXYCONTIN	PROLONGED-RELEASE TABLET	Oral	UNK	Overdose
181529093			F			US	LW	OXYCONTIN	PROLONGED-RELEASE TABLET	Oral	UNK	Overdose
181529182			F			US	LW	OXYCONTIN	PROLONGED-RELEASE TABLET	Oral	160 MG, BID	Overdose
181530572						FR	MD	Remsima	POWDER FOR SOLUTION FOR INFUSION	Intravenous (not otherwise specified)	500 MG EVERY 6 WEEKS	Overdose
181545913						CA	MD	INFLECTRA	POWDER FOR INJECTION	Intravenous (not otherwise specified)	700 MG, AT 0, 2, 6 WEEKS, THEN EVERY 8 WEEKS	Drug level above therapeutic
181582913			F			US	CN	OXYCONTIN	PROLONGED-RELEASE TABLET	Oral	UNK	Overdose
181582952			M			US	CN	OXYCONTIN	PROLONGED-RELEASE TABLET	Oral	120 MG, MONTHLY	Overdose
181583102			M			US	CN	OXYCONTIN	PROLONGED-RELEASE TABLET	Oral	UNK	Overdose
181583232			M			US	CN	OXYCONTIN	PROLONGED-RELEASE TABLET	Oral	UNK UNK, UNK	Overdose
181583482	60	YR	F	86.17	KG	US	CN	OXYCONTIN	PROLONGED-RELEASE TABLET	Oral	UNKNOWN	Accidental overdose
181583482	60	YR	F	86.17	KG	US	CN	OXYCONTIN	PROLONGED-RELEASE TABLET	Oral	UNKNOWN	Overdose
181583533	40	YR	F			US	CN	OXYCONTIN	PROLONGED-RELEASE TABLET	Oral	UNK	Overdose
181583632	30	YR	F			US	LW	OXYCONTIN	PROLONGED-RELEASE TABLET	Oral	UNK	Overdose
181589454	18	YR	F	58.06	KG	US	PH	CORTEF	TABLET		20 MG, 1X/DAY (20MG; UP TO ONE A DAY)	Prescribed overdose
181593512			M			US	CN	OXYCONTIN	PROLONGED-RELEASE TABLET	Oral	20 MG, UNK	Overdose
181595342			M			US	LW	DILAUDID	TABLET	Oral	UNK	Overdose
181595562			F			US	LW	OXYCONTIN	PROLONGED-RELEASE TABLET	Oral	UNK	Overdose
181596002	29	YR	M			US	CN	OXYCONTIN	PROLONGED-RELEASE TABLET	Oral	80 MG, BID	Overdose
181596642			F			US	LW	OXYCONTIN	PROLONGED-RELEASE TABLET	Oral	UNK	Overdose
181602649						CA	HP	INFLECTRA	POWDER FOR INJECTION	Intravenous (not otherwise specified)	800 MG, EVERY 8 WEEKS	Drug level above therapeutic
181603772	46	YR	M			US	CN	OXYCONTIN	PROLONGED-RELEASE TABLET	Oral	UNK	Overdose
181603864	35	YR	M	182	KG	US	CN	Oxycodone HCl CR Tablets (similar to NDA 22?272)	PROLONGED-RELEASE TABLET	Oral	UNK	Overdose
181604562			M			US	CN	OXYCONTIN	PROLONGED-RELEASE TABLET	Oral	UNK	Overdose
181605932			F			US	LW	OXYCONTIN	PROLONGED-RELEASE TABLET	Oral	UNK	Overdose
181606072	34	YR	F			US	CN	OXYCONTIN	PROLONGED-RELEASE TABLET	Oral	UNK	Accidental overdose
181606582			M			US	CN	OXYCONTIN	PROLONGED-RELEASE TABLET	Oral	UNK	Overdose
181607432	14	YR	F	51	KG	US	HP	BACLOFEN.		Oral	1200 MILLIGRAM, TOTAL 1	Intentional overdose
181650212			M			US	CN	TRULICITY	SOLUTION FOR INJECTION IN PRE-FILLED PEN	Subcutaneous	0.75 MG, UNKNOWN	Accidental overdose
181686402			M			US	CN	OXYCONTIN	PROLONGED-RELEASE TABLET	Oral	UNK	Overdose
181686452	42	YR	F			US	CN	Oxycodone Hydrochloride (similar to NDA 22?272)		Oral	UNKNOWN	Overdose
181690474	42	YR	F			US	HP	IBRANCE	FILM-COATED TABLET		125 MG	Extra dose administered
181693414	43	YR	F	70	KG	CA	HP	RITUXIMAB.		Intravenous (not otherwise specified)		Prescribed overdose
181709812	58	YR	F			US	CN	OXYCONTIN	PROLONGED-RELEASE TABLET	Oral	UNK	Overdose
181726832			F			US	CN	OXYCONTIN	PROLONGED-RELEASE TABLET	Oral	UNK	Overdose
181727053			F			US	CN	OXYCONTIN	PROLONGED-RELEASE TABLET	Oral	UNK	Overdose
181734882			M			US	MD	OXYCONTIN	PROLONGED-RELEASE TABLET	Oral	UNK	Overdose
181735083			F			US	CN	TECFIDERA	UNKNOWN	Unknown		Accidental overdose
181735252			F			US	LW	OXYCONTIN	PROLONGED-RELEASE TABLET	Oral	UNK	Overdose
181743514	40	YR	M			CA	HP	QUETIAPINE FUMARATE.	FILM-COATED TABLET	Oral		Prescribed overdose
181765372			M			US	CN	OXYCONTIN	PROLONGED-RELEASE TABLET	Oral	UNK	Overdose
181765502			M			US	LW	OXYCONTIN	PROLONGED-RELEASE TABLET	Oral	UNK	Overdose
1817710311						CA	HP	INFLECTRA	POWDER FOR INJECTION	Intravenous (not otherwise specified)	900 MG, EVERY 4 WEEKS	Drug level above therapeutic
181777743	23	YR	M			US	CN	OXYCONTIN	PROLONGED-RELEASE TABLET	Oral	UNK	Overdose
181782722			M			US	CN	OXYCONTIN	PROLONGED-RELEASE TABLET	Oral	UNK	Overdose
181782742			F			US	LW	OXYCONTIN	PROLONGED-RELEASE TABLET	Oral		Overdose
181782843			M			US	LW	OXYCONTIN	PROLONGED-RELEASE TABLET	Oral	40 MG, UNK	Overdose
181783573			M			US	CN	OXYCONTIN	PROLONGED-RELEASE TABLET	Oral		Overdose
181791432			M			US	LW	OXYCONTIN	PROLONGED-RELEASE TABLET	Oral	UNK, UNK	Overdose
181791992			M			US	LW	Oxycodone HCl CR Tablets (similar to NDA 22?272)	PROLONGED-RELEASE TABLET	Oral	UNK	Overdose
181816522			M			US	LW	OXYCONTIN	PROLONGED-RELEASE TABLET	Oral	UNK	Overdose
181826322			M			US	LW	OXYCONTIN	PROLONGED-RELEASE TABLET	Oral	UNK	Overdose
181831322			M			US	CN	OXYCONTIN	PROLONGED-RELEASE TABLET	Oral	UNK	Overdose
181831392			F			US	LW	OXYCONTIN	PROLONGED-RELEASE TABLET	Oral	UNK MG, UNK	Overdose
181840513	41	YR	F			CA	CN	QUETIAPINE FUMARATE.	TABLET	Oral		Prescribed overdose
1818454210						CA	HP	INFLECTRA	POWDER FOR INJECTION	Intravenous (not otherwise specified)	300 MG, 0, 2, 6, THEN EVERY 8 WEEKS	Drug level above therapeutic
181872053						US	CN	INFLECTRA	POWDER FOR INJECTION		600MG, UNKNOWN	Overdose
181879933			M			US	CN	OXYCODONE	UNKNOWN	Unknown	UNKNOWN	Overdose
181884722	17	YR	F			US	CN	OXYCONTIN	PROLONGED-RELEASE TABLET	Oral	UNK	Overdose
181884762	26	YR	M			US	CN	OXYCONTIN	PROLONGED-RELEASE TABLET	Oral	UNK	Overdose
181884802			M			US	CN	Oxycodone HCl Tablets (Rhodes 91?490)	TABLET	Oral	30 MG, UNK	Overdose
181894372			M			US	CN	OXYCONTIN	PROLONGED-RELEASE TABLET	Oral	UNK	Overdose
181894472			F			US	LW	MS CONTIN	PROLONGED-RELEASE TABLET	Oral	UNK	Overdose
181894512			F			US	LW	OXYCONTIN	PROLONGED-RELEASE TABLET	Oral	UNK	Overdose
181894522	23	YR	M			US	CN	OXYCONTIN	PROLONGED-RELEASE TABLET	Oral		Overdose
181904185	72	YR	F			US	CN	REBIF	INJECTION	Subcutaneous		Accidental overdose
181905722			M			US	LW	OXYCONTIN	PROLONGED-RELEASE TABLET	Oral	30 MG, DAILY	Overdose
181905752			M			US	LW	HYDROCODONE BITARTRATE AND ACETAMINOPHEN	TABLET	Oral	UNK	Overdose
181906302			F			US	LW	HYDROCODONE BITARTRATE AND ACETAMINOPHEN	TABLET	Oral	UNK	Overdose
181906402			M			US	CN	OXYCONTIN	PROLONGED-RELEASE TABLET	Oral	20 MG, UNK	Overdose
181906433			M			US	LW	OXYCONTIN	PROLONGED-RELEASE TABLET	Oral	UNK	Overdose
181906532			M			US	LW	OXYCONTIN	PROLONGED-RELEASE TABLET	Oral	20 MG, UNK	Overdose
181936993			M			US	CN	OXYCONTIN	PROLONGED-RELEASE TABLET	Oral		Overdose
181948932			M			CA	HP	QUETIAPINE FUMARATE.		Unknown		Drug level above therapeutic
181954145						CA	HP	Trastuzumab (Unknown)	POWDER FOR CONCENTRATE FOR SOLUTION FOR INFUSION	Intravenous (not otherwise specified)	720.0 MG	Overdose
181959144	54	YR	M			US	LW	OXYCONTIN	PROLONGED-RELEASE TABLET	Oral	UNK, UNK	Overdose
181959313			F			US	LW	OXYCONTIN	PROLONGED-RELEASE TABLET	Oral		Overdose
181989862			M			US	LW	HYDROCODONE BITARTRATE AND ACETAMINOPHEN	TABLET	Oral	UNK	Overdose
181990082	54	YR	F			US	CN	OXYCONTIN	PROLONGED-RELEASE TABLET	Oral	UNK	Overdose
182021313	26	YR	M			US	CN	XELJANZ	TABLET	Oral	10 MG, TWICE DAILY	Prescribed overdose
182031622	58	YR	M			CA	CN	SEROQUEL	FILM-COATED TABLET	Oral		Accidental overdose
182037662			M			US	CN	OXYCONTIN	PROLONGED-RELEASE TABLET	Oral	40 MG, UNK	Overdose
182037752			M			US	LW	HYSINGLA ER	PROLONGED-RELEASE TABLET	Oral		Overdose
182037882			M			US	LW	OXYCONTIN	PROLONGED-RELEASE TABLET	Oral	UNK	Overdose
182037993			M			US	CN	Oxycodone HCl CR Tablets (similar to NDA 22?272)	PROLONGED-RELEASE TABLET	Oral	UNK	Overdose
182038152			F			US	CN	OXYCONTIN	PROLONGED-RELEASE TABLET	Oral	UNK	Overdose
182049132			M			US	CN	Oxycodone Hydrochloride (similar to NDA 22?272)		Oral	UNKNOWN	Overdose
182049262	38	YR	F			US	CN	Oxycodone HCl CR Tablets (similar to NDA 22?272)	PROLONGED-RELEASE TABLET	Oral	UNKNOWN	Overdose
182065105						US	CN	EPIDIOLEX	ORAL SOLUTION	Oral	500 MILLIGRAM, TID	Overdose
182065824						CA	HP	INFLECTRA	POWDER FOR INJECTION	Intravenous (not otherwise specified)	600 MG, EVERY 8 WEEKS	Overdose
182066167						CA	HP	INFLECTRA	POWDER FOR INJECTION	Intravenous (not otherwise specified)	800 MG, EVERY 6 WEEKS	Drug level above therapeutic
182076482	49	YR	M			US	MD	LYRICA	CAPSULE, HARD	Oral	300 MG, 3X/DAY	Prescribed overdose
182085904			F			US	CN	OXYCONTIN	PROLONGED-RELEASE TABLET	Oral	UNK	Overdose
182085973	64	YR	F			US	CN	OXYCONTIN	PROLONGED-RELEASE TABLET	Oral	UNK	Overdose
182087142			F			US	LW	OXYCONTIN	PROLONGED-RELEASE TABLET	Oral		Overdose
182091844			F	90.7	KG	US	CN	KALBITOR	SOLUTION FOR INJECTION	Subcutaneous	30 MILLIGRAM, AS REQ'D	Prescribed overdose
182093442	18	YR	M			US	CN	HYDROCODONE BITARTRATE AND ACETAMINOPHEN	TABLET	Oral		Overdose
182096402			M			US	CN	OXYCONTIN	PROLONGED-RELEASE TABLET	Oral		Overdose
182096442	19	YR	M			US	CN	OXYCONTIN	PROLONGED-RELEASE TABLET	Oral	40 MG, UNK	Overdose
182096502			M			US	CN	OXYCONTIN	PROLONGED-RELEASE TABLET	Oral	UNK	Overdose
182096783			M			US	CN	OXYCONTIN	PROLONGED-RELEASE TABLET	Oral	15 MG, 6 OR 7 PILLS DAILY	Overdose
182096832			F			US	LW	OXYCONTIN	PROLONGED-RELEASE TABLET	Oral	80 MG, UNK	Overdose
182096842			M			US	LW	OXYCONTIN	PROLONGED-RELEASE TABLET	Oral	6 TABLET, DAILY	Overdose
182096872			M			US	LW	OXYCONTIN	PROLONGED-RELEASE TABLET	Oral	UNK	Overdose
182100817	68	YR	F	67	KG	NL	CN	DUODOPA		Other	MD 13.5 ML, CD 1.6 ML, ED 1 ML	Extra dose administered
182102542	28	YR	M			AU	MD	Quetiapine Fumarate Tablets		Oral		Intentional overdose
182103615	93	YR	M			IT	MD	Pantoprazole			2 DF, TOTAL	Intentional overdose
182111507	79	YR	F			NL	MD	DUODOPA		Other	MD 11 CD 2.7 ED 1.0ML?16 HOUR ADMINISTRATION, 1 CASSETTE	Extra dose administered
182114472	56	YR	M			US	CN	NORTHERA	CAPSULE	Oral		Prescribed overdose
182120544	76	YR	F			CA	MD	ROSUVASTATIN.		Unknown	40 MILLIGRAM, ONCE A DAY	Drug level above therapeutic
182132317	93	YR	M			IT	HP	PANTOPRAZOLE		Unknown	2 DF, TOTAL	Intentional overdose
182132317	93	YR	M			IT	HP	PANTOPRAZOLE		Unknown	2 DF, TOTAL	Overdose
182138943			M			US	CN	OXYCONTIN	PROLONGED-RELEASE TABLET	Oral	UNK	Overdose
182139012			M			US	CN	OXYCONTIN	PROLONGED-RELEASE TABLET	Oral	UNK	Overdose
182139032			M			US	LW	OXYCONTIN	PROLONGED-RELEASE TABLET	Oral	10 MG, UNK	Overdose
182139052	57	YR	F			US	CN	OXYCONTIN	PROLONGED-RELEASE TABLET	Oral		Overdose
182139123			M			US	LW	OXYCONTIN	PROLONGED-RELEASE TABLET	Oral	40 MG, TID	Overdose
182139142	42	YR	M			US	CN	OXYCONTIN	PROLONGED-RELEASE TABLET	Oral	UNK	Overdose
182147572			M			US	LW	OXYCONTIN	PROLONGED-RELEASE TABLET	Oral	UNK	Overdose
182147702	51	YR	F			US	CN	OXYCONTIN	PROLONGED-RELEASE TABLET	Oral	40 MG, 2 PER DAY	Overdose
182152562			M			US	LW	MS CONTIN	PROLONGED-RELEASE TABLET	Oral	UNK	Overdose
182152572			M			US	LW	BUTRANS	TRANSDERMAL PATCH	Transdermal	UNK	Overdose
182152582	53	YR	M			US	CN	OXYCONTIN	PROLONGED-RELEASE TABLET	Oral	UNK	Overdose
182152652			M			US	LW	OXYCONTIN	PROLONGED-RELEASE TABLET	Oral		Overdose
182152742			F			US	LW	MS CONTIN	PROLONGED-RELEASE TABLET	Oral	UNKNOWN	Overdose
182152792			F			US	LW	OXYCONTIN	PROLONGED-RELEASE TABLET	Oral	UNKNOWN	Overdose
182153032			F			US	LW	OXYCONTIN	PROLONGED-RELEASE TABLET	Oral		Overdose
182153152			M			US	CN	OXYCONTIN	PROLONGED-RELEASE TABLET	Oral	UNK	Overdose
182169822	28	YR	M			AU	MD	QUETIAPINE.		Oral	200 MILLIGRAM, QD (TONIGHT)	Intentional overdose
182177892						DE	CN	TRAMADOL.		Unknown	UNK	Overdose
182184102			F			US	LW	OXYCONTIN	PROLONGED-RELEASE TABLET	Oral	UNK	Overdose
182184172			F			US	CN	OXYCONTIN	PROLONGED-RELEASE TABLET	Oral	UNK	Accidental overdose
182184482	48	YR	F			US	CN	OXYCONTIN	PROLONGED-RELEASE TABLET	Oral		Overdose
182184562	38	YR	M			US	CN	OXYCONTIN	PROLONGED-RELEASE TABLET	Oral		Overdose
182184762			F			US	CN	OXYCONTIN	PROLONGED-RELEASE TABLET	Oral		Overdose
182187472	52	YR	F	60	KG	US	HP	GENTAMICIN SULFATE.			360 MG, DAILY (EVERY 24 H)	Overdose
182193672			M			US	LW	OXYCONTIN	PROLONGED-RELEASE TABLET	Oral	UNK	Overdose
182193742			M			US	CN	OXYCONTIN	PROLONGED-RELEASE TABLET	Oral		Overdose
182193793			M			US	CN	OXYCONTIN	PROLONGED-RELEASE TABLET	Oral	UNK	Overdose
182193812			M			US	CN	HYDROCODONE BITARTRATE AND ACETAMINOPHEN	TABLET	Oral	UNK	Overdose
182194042			M			US	CN	HYDROCODONE BITARTRATE AND ACETAMINOPHEN	TABLET	Oral	7.5 MG?500MG, UNK	Overdose
182197322			M			US	LW	OXYCONTIN	PROLONGED-RELEASE TABLET	Oral		Overdose
1822031518	45	YR	F			AU	CN	TECFIDERA	PROLONGED-RELEASE CAPSULE	Oral	MAINTENANCE DOSE	Intentional overdose
182216893	78	YR	F			US	HP	QINLOCK	TABLET	Oral	150 MILLIGRAM, QD	Overdose
182217093	67	YR	M			US	HP	QINLOCK	TABLET	Oral	300 MILLIGRAM, BID	Overdose
182232322			F			US	CN	OXYCONTIN	PROLONGED-RELEASE TABLET	Oral	UNKNOWN	Overdose
182232452			M			US	LW	OXYCONTIN	PROLONGED-RELEASE TABLET	Oral	UNK	Overdose
182232472			F			US	LW	OXYCONTIN	PROLONGED-RELEASE TABLET	Oral	UNK	Accidental overdose
182232472			F			US	LW	OXYCONTIN	PROLONGED-RELEASE TABLET	Oral	UNK	Overdose
182234044	75	YR	M	82.1	KG	US	CN	REVATIO	FILM-COATED TABLET	Oral	80 MG, 3X/DAY (4 TABLETS THREE TIMES A DAY)	Prescribed overdose
182275504						IT	MD	Pantoprazole		Unknown	2 DOSAGE FORM, SINGLE, MEDICATION ERROR	Intentional overdose
182285832			M			US	LW	OXYCONTIN	PROLONGED-RELEASE TABLET	Oral		Overdose
182285912			M			US	CN	OXYCONTIN	PROLONGED-RELEASE TABLET	Oral	UNKNOWN	Overdose
182286002			M			US	CN	OXYCONTIN	PROLONGED-RELEASE TABLET	Oral	UNK	Overdose
182294382			F			US	LW	HYDROCODONE BITARTRATE AND ACETAMINOPHEN	TABLET	Oral	UNK	Overdose
182294392			F			US	CN	DILAUDID	TABLET	Oral	UNK	Overdose
182301512			M			US	CN	OXYCONTIN	PROLONGED-RELEASE TABLET	Oral	40 MG, Q12H	Overdose
182301742			M			US	LW	OXYCONTIN	PROLONGED-RELEASE TABLET	Oral	80 MG, (3 TIMES, EVERY 12 HOURS) DAILY	Overdose
182301882			M			US	CN	DILAUDID	TABLET	Oral	UNKNOWN	Overdose
182338632			M			US	LW	OXYCONTIN	PROLONGED-RELEASE TABLET	Oral	UNK	Overdose
182340053	87	YR	F			FR	HP	AMOXICILLIN.		Unknown	HIGH DOSE	Overdose
182345192			M			US	LW	OXYCONTIN	PROLONGED-RELEASE TABLET	Oral		Overdose
182345342			M			US	CN	OXYCONTIN	PROLONGED-RELEASE TABLET	Oral	UNK	Overdose
182345392	49	YR	M			US	CN	OXYCONTIN	PROLONGED-RELEASE TABLET	Oral	20 MG, DAILY	Overdose
182346809						CA	HP	INFLECTRA	POWDER FOR INJECTION	Intravenous (not otherwise specified)	374 MG, (EVERY 0, 2, 6 WEEKS, THEN EVERY 8 WEEKS)	Drug level above therapeutic
182347148						CA	HP	INFLECTRA	POWDER FOR INJECTION	Intravenous (not otherwise specified)	400 MG, 0, 2, 6 WEEKS, THEN EVERY 8 WEEKS	Drug level above therapeutic
1823471812						CA	HP	INFLECTRA	POWDER FOR INJECTION	Intravenous (not otherwise specified)	300 MG AT 0, 2, 6 WEEKS, THEN EVERY 8 WEEKS	Drug level above therapeutic
182349843			M			US	CN	OXYCONTIN	PROLONGED-RELEASE TABLET	Oral		Overdose
182349972			F			US	LW	OXYCONTIN	PROLONGED-RELEASE TABLET	Oral	UNK	Overdose
182350012			M			US	CN	OXYCONTIN	PROLONGED-RELEASE TABLET	Oral	UNKNOWN	Overdose
182353904	93	YR	M			IT	HP	Pantoprazole		Unknown	2 DOSAGE FORM, IN TOTAL	Intentional overdose
182353904	93	YR	M			IT	HP	Pantoprazole		Unknown	2 DOSAGE FORM, IN TOTAL	Overdose
182384527	34	YR	M			US	CN	ADVATE	POWDER AND SOLVENT FOR SOLUTION FOR INFUSION	Intravenous (not otherwise specified)	4000 INTERNATIONAL UNIT	Extra dose administered
182401423	87	YR	F			FR	HP	AMOXICILLIN.		Unknown	UNK, HIGH DOSE	Overdose
182420614	19	YR	F	58	KG	US	CN	TRIKAFTA	FILM-COATED TABLET	Oral	2 TABS (100MG ELEXA/50MG TEZA/75MG IVA) AM; 1 TAB (150MG IVA) PM, BID	Overdose
182425593			M			US	CN	OXYCONTIN	PROLONGED-RELEASE TABLET	Oral		Overdose
182425712			F			US	CN	OXYCONTIN	PROLONGED-RELEASE TABLET	Oral	UNK	Overdose
182425732			F			US	LW	OXYCONTIN	PROLONGED-RELEASE TABLET	Oral	UNK	Overdose
182425912	52	YR	M			US	MD	OXYCONTIN	PROLONGED-RELEASE TABLET	Oral	UNK	Overdose
182427317	50	YR	M			US	CN	HEMOFIL M	POWDER FOR SOLUTION FOR INJECTION	Intravenous (not otherwise specified)	1800 INTERNATIONAL UNIT, 1X/DAY:QD	Extra dose administered
182429233			M			US	LW	OXYCONTIN	PROLONGED-RELEASE TABLET	Oral		Overdose
1824367610	48	YR	M			US	CN	ADVATE	POWDER AND SOLVENT FOR SOLUTION FOR INFUSION	Intravenous (not otherwise specified)	2700 INTERNATIONAL UNIT, UNKNOWN	Extra dose administered
182437862			F			US	LW	OXYCONTIN	PROLONGED-RELEASE TABLET	Oral	UNK	Overdose
182437872			M			US	LW	OXYCONTIN	PROLONGED-RELEASE TABLET	Oral		Overdose
182437992			M			US	CN	OXYCONTIN	PROLONGED-RELEASE TABLET	Oral	UNK	Overdose
182447452			F			US	CN	OXYCONTIN	PROLONGED-RELEASE TABLET	Oral	UNK	Overdose
182447993			M			US	LW	OXYCONTIN	PROLONGED-RELEASE TABLET	Oral	UNK	Overdose
182450002	62	YR	M	75	KG	CA	HP	Infliximab		Intravenous (not otherwise specified)		Drug level above therapeutic
182491572			F			US	CN	OXYCONTIN	PROLONGED-RELEASE TABLET	Oral	UNK	Overdose
182491672			M			US	LW	OXYCONTIN	PROLONGED-RELEASE TABLET	Oral	UNK	Overdose
182494523			F			US	HP	QINLOCK	TABLET	Oral	150 MILLIGRAM, QD	Overdose
182501682			F			US	LW	OXYCONTIN	PROLONGED-RELEASE TABLET	Oral	UNKNOWN	Overdose
182501753			M			US	CN	OXYCONTIN	PROLONGED-RELEASE TABLET	Oral	UNK	Overdose
182502602			M			US	CN	OXYCONTIN	PROLONGED-RELEASE TABLET	Oral		Overdose
182505792			M			US	LW	OXYCONTIN	PROLONGED-RELEASE TABLET	Oral		Overdose
182506724			F			US		OXYCONTIN	PROLONGED-RELEASE TABLET	Oral	UNKNOWN	Overdose
182506932			M			US	LW	OXYCONTIN	PROLONGED-RELEASE TABLET	Oral	UNK	Overdose
182507162			M			US	LW	OXYCONTIN	PROLONGED-RELEASE TABLET	Oral	UNK	Overdose
182518554	58	YR	M			US	CN	HEMOFIL	POWDER FOR SOLUTION FOR INJECTION	Intravenous (not otherwise specified)	3580 INTERNATIONAL UNIT	Extra dose administered
182533103						CO	CN	JAKAVI	TABLET	Oral	500 MG, QD	Overdose
182535012			M			US	CN	OXYCONTIN	PROLONGED-RELEASE TABLET	Oral	UNKNOWN	Overdose
182535133			M			US	CN	Oxycodone/ Acetaminophen Tablets	TABLET	Oral	120 TABLET, MONTHLY	Overdose
182552612			M			US	CN	OXYCONTIN	PROLONGED-RELEASE TABLET	Oral		Overdose
182552863			F			US	CN	DILAUDID	TABLET	Oral		Overdose
182553012	60	YR	M			US	CN	OXYCONTIN	PROLONGED-RELEASE TABLET	Oral	30 MG, BID	Overdose
182566652	63	YR	F	64	KG	MX	MD	GALVUS MET	TABLET	Oral	1 DF, QD (50/850 MG)	Extra dose administered
182583222	59	YR	M			US	CN	OXYCONTIN	PROLONGED-RELEASE TABLET	Oral	UNK	Overdose
182583292			M			US	CN	OXYCONTIN	PROLONGED-RELEASE TABLET	Oral	UNK	Overdose
182583392			F			US	LW	OXYCONTIN	PROLONGED-RELEASE TABLET	Oral	UNK	Overdose
182583462	37	YR	M			US	CN	OXYCONTIN	PROLONGED-RELEASE TABLET	Oral	UNK	Overdose
182590362			M			US	LW	OXYCONTIN	PROLONGED-RELEASE TABLET	Oral		Overdose
182590382			M			US	CN	OXYCONTIN	PROLONGED-RELEASE TABLET	Oral	UNK	Overdose
182590522			M			US	CN	Hydrocodone Bitartrate (similar to NDA 206627)		Oral	UNK	Accidental overdose
182590522			M			US	CN	Hydrocodone Bitartrate (similar to NDA 206627)		Oral	UNK	Overdose
182590562			F			US	CN	OXYCONTIN	PROLONGED-RELEASE TABLET	Oral	UNK	Overdose
182590572			F			US	LW	OXYCONTIN	PROLONGED-RELEASE TABLET	Oral		Overdose
182590582			F			US	LW	Buprenorphine Transdermal Patch (similar to NDA 21?306)	TRANSDERMAL PATCH	Transdermal		Overdose
182601182	64	YR	M			US	CN	TRULICITY	SOLUTION FOR INJECTION IN PRE-FILLED PEN	Subcutaneous	1.5 MG, UNKNOWN	Extra dose administered
182601284	16	YR	F			US	CN	DUPIXENT	SOLUTION FOR INJECTION	Subcutaneous	200 MG, QOW	Extra dose administered
182636802			M			US	CN	OXYCONTIN	PROLONGED-RELEASE TABLET	Oral	UNK	Overdose
182636952			M			US	CN	OXYCONTIN	PROLONGED-RELEASE TABLET	Oral	UNK	Overdose
182637022			M			US	LW	OXYCONTIN	PROLONGED-RELEASE TABLET	Oral	UNK	Overdose
182637032						US	CN	OXYCONTIN	PROLONGED-RELEASE TABLET	Oral	UNK	Overdose
182637082			F			US	CN	OXYCONTIN	PROLONGED-RELEASE TABLET	Oral		Overdose
182637212			F			US	CN	OXYCONTIN	PROLONGED-RELEASE TABLET	Oral	UNK	Overdose
182637303			M			US	CN	OXYCONTIN	PROLONGED-RELEASE TABLET	Oral	UNKNOWN	Overdose
182637392			M			US	CN	OXYCONTIN	PROLONGED-RELEASE TABLET	Oral	UNK	Overdose
182637452	35	YR	M			US	CN	OXYCONTIN	PROLONGED-RELEASE TABLET	Oral	UNK	Overdose
182640736	59	YR	F	64.41	KG	US	CN	FLECTOR	TRANSDERMAL PATCH	Transdermal	1 PATCH TO SKIN TO MOST PAINFUL AREA TWICE A DAY	Prescribed overdose
182651703			M			US	CN	MS CONTIN	PROLONGED-RELEASE TABLET	Oral	DOSAGE LOWERED	Overdose
182652032			M			US	CN	Hydrocodone Bitartrate (similar to NDA 206627)		Oral	UNK	Overdose
182655693	27	YR	M			US	CN	FEIBA NF	POWDER AND SOLVENT FOR SOLUTION FOR INFUSION	Intravenous (not otherwise specified)	2500 INTERNATIONAL UNIT	Extra dose administered
182676642	53	YR	M			PT	HP	OLANZAPINE.		Unknown	UNK, UNKNOWN	Antipsychotic drug level above therapeutic
182687002	27	YR	M	83.5	KG	US	LW	OXYCONTIN	PROLONGED-RELEASE TABLET	Oral	UNKNOWN	Overdose
182695672			M	49.8	KG	IE	HP	GENOTROPIN			0.6 MG, 1X/DAY FOR 2 WEEKS	Overdose
182698939	93	YR	M			IT	MD	PANTOPRAZOLE		Unknown	2 DF	Intentional overdose
182709962			M			US	CN	OXYCONTIN	PROLONGED-RELEASE TABLET	Oral	UNK	Overdose
182735602	71	YR	F			ES	HP	QUETIAPINE.		Unknown		Intentional overdose
182738422			F			US	MD	Oxycodone/ Acetaminophen Tablets	TABLET	Oral	10?325 MG, Q4H	Overdose
182738562			M			US	CN	OXYCONTIN	PROLONGED-RELEASE TABLET	Oral		Overdose
182738572			F			US	LW	OXYCONTIN	PROLONGED-RELEASE TABLET	Oral	UNKNOWN DOSE	Overdose
182738622			F			US	CN	Oxycodone/ Acetaminophen Tablets	TABLET	Oral	UNK	Overdose
182738723			F			US	CN	OXYCONTIN	PROLONGED-RELEASE TABLET	Oral	80 MG, BID	Overdose
182738752			F			US	CN	OXYCONTIN	PROLONGED-RELEASE TABLET	Oral	UNK	Overdose
182756042			F			US	CN	OXYCONTIN	PROLONGED-RELEASE TABLET	Intravenous (not otherwise specified)	80 MG, DAILY	Overdose
182756162			M			US	CN	OXYCONTIN	PROLONGED-RELEASE TABLET	Oral	20 MG, TID	Overdose
182786953			F			US	CN	XYREM	ORAL SOLUTION	Oral	0.75 GRAM, BID	Overdose
182796022			M			US	CN	OXYCONTIN	PROLONGED-RELEASE TABLET	Oral	40 MG, UNK	Overdose
182796092			M			US	CN	OXYCONTIN	PROLONGED-RELEASE TABLET	Oral	UNK	Overdose
182825932	62	YR	M			PT	HP	OLANZAPINE.		Unknown	UNK, UNKNOWN	Antipsychotic drug level above therapeutic
182826042	59	YR	F			PT	HP	OLANZAPINE.		Unknown	UNK, UNKNOWN	Antipsychotic drug level above therapeutic
182826122	61	YR	F			PT	HP	OLANZAPINE.		Unknown	UNK, UNKNOWN	Antipsychotic drug level above therapeutic
182826182	57	YR	M			PT	HP	OLANZAPINE.		Unknown	UNK, UNKNOWN	Antipsychotic drug level above therapeutic
182832233						US		DONEPEZIL.		Unknown	UNK, 20 MG DONEPEZIL	Drug level above therapeutic
182836744			M			US	CN	Oxycodone Hydrochloride (similar to NDA 22?272)		Oral	UNK	Overdose
182847182			F			US	LW	OXYCONTIN	PROLONGED-RELEASE TABLET	Oral		Overdose
182847343			F			US	LW	OXYCONTIN	PROLONGED-RELEASE TABLET	Oral	120 MG, UNK	Overdose
182847362			M			US	LW	OXYCONTIN	PROLONGED-RELEASE TABLET	Oral		Overdose
182847452	53	YR	M			US	LW	OXYCONTIN	PROLONGED-RELEASE TABLET	Oral		Overdose
182849413	88	YR	F			US	CN	DESMOPRESSIN ACETATE NASAL SOLUTION 0.01%	NASAL SPRAY, SOLUTION	Nasal	1 SPRAY IN EACH NOSTRIL TWICE DAILY	Extra dose administered
182855243			F			US	CN	OXYCONTIN	PROLONGED-RELEASE TABLET	Oral		Overdose
182855622			F			US	CN	OXYCONTIN	PROLONGED-RELEASE TABLET	Oral	60 MG, UNK	Accidental overdose
182855652			M			US	CN	OXYCONTIN	PROLONGED-RELEASE TABLET	Oral	UNK	Overdose
182870106						CA	HP	INFLECTRA	POWDER FOR INJECTION	Intravenous (not otherwise specified)	300 MG AT 0, 2, 6 WEEKS, THEN EVERY 8 WEEKS	Drug level above therapeutic
182876524	93	YR	M			IT	MD	OXYBUTYNIN.		Oral	45 MG, TOTAL	Intentional overdose
182880803	81	YR	F			CA	CN	MYRBETRIQ	TABLET	Oral		Intentional overdose
182883793	75	YR	M			US	CN	ELIQUIS	TABLET	Oral	5 MILLIGRAM, BID	Extra dose administered
182883922	28	YR	F			CA	CN	ACETAMINOPHEN.		Oral	UNK	Analgesic drug level above therapeutic
182883922	28	YR	F			CA	CN	ACETAMINOPHEN.		Oral	UNK	Overdose
182901452			M			US	CN	OXYCONTIN	PROLONGED-RELEASE TABLET	Oral	20 MG, Q12H	Overdose
182901463			M			US	CN	Oxycodone HCl Tablets (Rhodes 91?490)	TABLET	Oral	UNK	Overdose
182901662			F			US	LW	HYSINGLA ER	PROLONGED-RELEASE TABLET	Oral	UNK	Overdose
182901782			M			US	CN	OXYCONTIN	PROLONGED-RELEASE TABLET	Oral	UNK	Overdose
182901842	62	YR	M			US	MD	HYDROCODONE BITARTRATE AND ACETAMINOPHEN	TABLET	Oral	UNK	Overdose
182918692			M			US	CN	OXYCONTIN	PROLONGED-RELEASE TABLET	Oral	20 MG, UNK	Overdose
182918723	48	YR	F			US	CN	OXYCONTIN	PROLONGED-RELEASE TABLET	Oral	40 MG, UNK	Overdose
182924313	15	YR	F	65	KG	CO	CN	REVOLADE	FILM-COATED TABLET	Oral	50 MG, QD	Prescribed overdose
182928653	40	YR	M	82.54	KG	US	CN	OXYCONTIN	PROLONGED-RELEASE TABLET	Oral	10 MG, AM	Overdose
182930102			M	95.24	KG	US	CN	FIRDAPSE	TABLET	Oral	15 MG, 3X/DAY	Overdose
182935742						JP	MD	CT?P13	POWDER FOR SOLUTION FOR INFUSION	Intravenous drip	350 MG (PATIENT WEIGHT: 70.5 KG)	Overdose
182941834						JP	HP	CT?P6	POWDER FOR CONCENTRATE FOR SOLUTION FOR INFUSION	Intravenous drip	400 MILLIGRAM, QD (EVERY ADMINISTRATION)	Overdose
182945214	93	YR	M			IT	MD	LYRINEL	PROLONGED-RELEASE TABLET	Oral	45 MG, TOTAL; IN TOTAL	Intentional overdose
182945214	93	YR	M			IT	MD	LYRINEL	PROLONGED-RELEASE TABLET	Oral	45 MG, TOTAL; IN TOTAL	Overdose
182948153	30	YR	F			US	CN	OXBRYTA	TABLETS	Oral		Accidental overdose
182958855	59	YR	M			US	CN	FLONASE ALLERGY RELIEF	NASAL SPRAY		UNK	Overdose
182982138						CA	HP	INFLECTRA	POWDER FOR INJECTION	Intravenous (not otherwise specified)	400 MG, AT 0, 2, 6, THEN EVERY 8 WEEKS	Drug level above therapeutic
182984814						CA	HP	INFLECTRA	POWDER FOR INJECTION	Intravenous (not otherwise specified)	10 MG/KG AT 0, 2. 6, THEN EVERY 8 WEEKS	Drug level above therapeutic
182985053	61	YR	F			PT	HP	CARBAMAZEPINE.		Unknown	UNK	Antipsychotic drug level above therapeutic
182989942	87	YR	F			FR	HP	ACYCLOVIR.	INFUSION	Intravenous (not otherwise specified)	EACH INFUSED FOR 3 HOURS	Overdose
182992764	75	YR				US	CN	SPIRIVA	INHALATION POWDER, HARD CAPSULE	Unknown	DOSE: TWO INHALATIONS ONCE DAILY OF ONE CAPSULE	Extra dose administered
182995932			F			US	CN	HYDROCODONE BITARTRATE AND ACETAMINOPHEN	TABLET	Oral	UNK	Overdose
182996232			M			US	LW	BUTRANS	TRANSDERMAL PATCH	Oral	UNK, UNK	Overdose
182996262			M			US	LW	OXYCONTIN	PROLONGED-RELEASE TABLET	Oral	UNK	Overdose
182996422			F			US	CN	OXYCONTIN	PROLONGED-RELEASE TABLET	Oral	UNKNOWN	Overdose
182996672			M			US	CN	OXYCONTIN	PROLONGED-RELEASE TABLET	Oral	UNK	Overdose
182996842			M			US	CN	OXYCONTIN	PROLONGED-RELEASE TABLET	Oral	UNKNOWN DOSE	Overdose
183002682	62	YR	M			PT	HP	OLANZAPINE.		Unknown	UNK	Antipsychotic drug level above therapeutic
183002692	53	YR	F			PT	HP	OLANZAPINE.		Unknown	UNK	Antipsychotic drug level above therapeutic
183002782	46	YR	M			PT	HP	OLANZAPINE.		Unknown	UNK	Antipsychotic drug level above therapeutic
183002793	59	YR	F			PT	HP	OLANZAPINE.		Unknown	UNK	Antipsychotic drug level above therapeutic
183002872	62	YR	M			PT	HP	OLANZAPINE.		Unknown	UNK	Antipsychotic drug level above therapeutic
183002933	53	YR	M			PT	HP	OLANZAPINE.		Unknown	UNK	Antipsychotic drug level above therapeutic
183018083	57	YR	M			PT	HP	OLANZAPINE.		Unknown	UNK	Antipsychotic drug level above therapeutic
183024436	19	YR	M	63	KG	CN	CN	ADVATE	POWDER AND SOLVENT FOR SOLUTION FOR INFUSION	Intravenous (not otherwise specified)	1500 INTERNATIONAL UNIT, BID	Extra dose administered
183024584	20	YR	M			US	CN	ADVATE	POWDER AND SOLVENT FOR SOLUTION FOR INFUSION	Intravenous (not otherwise specified)	3000 INTERNATIONAL UNIT	Extra dose administered
183030252			M			US	CN	Oxycodone HCl Tablets (Rhodes 91?490)	TABLET	Oral	UNK	Overdose
183033762	27	YR	F	44	KG	FR	MD	FYCOMPA	FILM-COATED TABLET	Oral		Intentional overdose
183047873			F			US	CN	SPIRIVA	INHALATION POWDER, HARD CAPSULE		ONE CAPSULES DAILY	Extra dose administered
183049492	52	YR	F			US	CN	OXYCONTIN	PROLONGED-RELEASE TABLET	Oral	40 MG, UNK	Overdose
183049612			M			US	CN	OXYCONTIN	PROLONGED-RELEASE TABLET	Oral	UNKNOWN	Overdose
183049743			M			US	LW	BUTRANS	TRANSDERMAL PATCH	Transdermal	UNK	Overdose
183057042			F			US	LW	OXYCONTIN	PROLONGED-RELEASE TABLET	Unknown	UNK	Overdose
183062812	58	YR	F			US	HP	OTEZLA	TABLET	Oral	30 MILLIGRAM, BID	Accidental overdose
183069002						CA	HP	Rituximab (Unknown)	CONCENTRATE FOR SOLUTION FOR INFUSION	Intravenous (not otherwise specified)	1 GRAM	Prescribed overdose
183070164	62	YR	M			PT	HP	OLANZAPINE.		Unknown	UNK	Antipsychotic drug level above therapeutic
183082522	47	YR	F	55	KG	US	CN	OXYCONTIN	PROLONGED-RELEASE TABLET	Oral	15 MG, QID	Overdose
183082532	51	YR	M			US	CN	OXYCONTIN	PROLONGED-RELEASE TABLET	Oral	UNK	Overdose
183082582	40	YR	M	147.39	KG	US	CN	OXYCONTIN	PROLONGED-RELEASE TABLET	Oral	UNK	Accidental overdose
183082662			M			US	CN	OXYCONTIN	PROLONGED-RELEASE TABLET	Oral	UNK	Overdose
183082752	29	YR	M			US	CN	OXYCONTIN	PROLONGED-RELEASE TABLET	Oral	UNK	Overdose
183091603	62	YR	M			PT	HP	OLANZAPINE.		Unknown	UNK, UNKNOWN	Antipsychotic drug level above therapeutic
183091722	53	YR	M			PT	HP	OLANZAPINE.		Unknown	UNK	Antipsychotic drug level above therapeutic
183091792	46	YR	M			PT	HP	FLUOXETINE		Unknown	UNK, UNKNOWN	Antipsychotic drug level above therapeutic
183102545			M			US	LW	BUTRANS	TRANSDERMAL PATCH	Transdermal	UNK	Overdose
183107033	21	YR	F			IN	MD	Salbutamol		Oral	2 MILLIGRAM, BID	Overdose
183117723	43	YR	F	68	KG	CA	CN	DICLOFENAC SODIUM.		Unknown	UNK	Prescribed overdose
183132883			M	80.72	KG	US	CN	Oxycodone HCl Tablets (Rhodes 91?490)	TABLET	Oral	UNK	Overdose
183133122			F			US	CN	OXYCONTIN	PROLONGED-RELEASE TABLET	Oral	3 TABLETS OF 10 MG, Q12H	Overdose
183133174			F			US	CN	OXYCONTIN	PROLONGED-RELEASE TABLET	Oral	UNKNOWN	Overdose
183133292			F			US	CN	OXYCONTIN	PROLONGED-RELEASE TABLET	Oral	UNKNOWN DOSE	Overdose
183133302			M			US	CN	Oxycodone Hydrochloride (similar to NDA 22?272)		Oral	UNK	Overdose
183133463	29	YR	F			US	CN	OXYCONTIN	PROLONGED-RELEASE TABLET	Oral	180 PILLS?A?MONTH	Overdose
183133522			M			US	CN	OXYCONTIN	PROLONGED-RELEASE TABLET	Oral	UNK	Overdose
183133553			F			US	LW	BUTRANS	TRANSDERMAL PATCH	Transdermal	UNK	Overdose
183133592			F			US	LW	HYDROCODONE BITARTRATE AND ACETAMINOPHEN	TABLET	Oral	UNK	Overdose
183133602			M			US	CN	OXYCONTIN	PROLONGED-RELEASE TABLET	Oral	UNK	Overdose
183141723						CA	HP	Rituximab (Unknown)	CONCENTRATE FOR SOLUTION FOR INFUSION	Intravenous (not otherwise specified)	1000 MILLIGRAM, 2 EVERY 1 DAYS	Overdose
183146624	72	YR	F			US	CN	SYNJARDY XR	TABLET	Unknown	12.5/1000 MG ONCE DAILY	Extra dose administered
183148682	35	YR	M			US	CN	OXYCONTIN	PROLONGED-RELEASE TABLET	Oral	80 MG, Q12H	Accidental overdose
183158772						CA	HP	Rituximab (Unknown)	CONCENTRATE FOR SOLUTION FOR INFUSION	Intravenous (not otherwise specified)	UNK	Overdose
183163482	78	YR	M			US	CN	OFEV	CAPSULE	Oral	OFEV DOSE 300MG DAILY	Accidental overdose
183165312	57	YR	M			PT	HP	OLANZAPINE.		Unknown	UNK	Antipsychotic drug level above therapeutic
183174693	59	YR	F			PT	HP	OLANZAPINE.		Unknown	UNK	Antipsychotic drug level above therapeutic
1832088713	59	YR	F			CA	HP	CIMZIA		Subcutaneous	UNK	Prescribed overdose
183213443			M			US	CN	OXYCONTIN	PROLONGED-RELEASE TABLET	Oral		Overdose
183213572			F			US	LW	OXYCONTIN	PROLONGED-RELEASE TABLET	Oral	UNK	Overdose
183214672			M			US	LW	OXYCONTIN	PROLONGED-RELEASE TABLET	Oral	UNK	Overdose
183214752			F			US	CN	OXYCONTIN	PROLONGED-RELEASE TABLET	Oral		Overdose
183214862			F			US	CN	HYSINGLA ER	PROLONGED-RELEASE TABLET	Oral	UNK	Overdose
1832224211	74	YR	F	54.42	KG	US	CN	ZEJULA	CAPSULE	Oral	2 DF (CAPSULE), QD	Extra dose administered
183229422	54	YR	M			CA	HP	ATAZANAVIR SULFATE.		Unknown		Prescribed overdose
183243352			M			US	CN	OXYCONTIN	PROLONGED-RELEASE TABLET	Oral	40 MG	Overdose
183243412			F			US	CN	OXYCONTIN	PROLONGED-RELEASE TABLET	Oral	80 MG, UNK	Overdose
183249752	61	YR	F			PT	HP	OLANZAPINE.		Unknown	UNK	Antipsychotic drug level above therapeutic
183251042						ES	HP	Rituximab (Unknown)	CONCENTRATE FOR SOLUTION FOR INFUSION	Unknown	1 G/15 DAYS FOR 1 YEAR	Overdose
183254112	35	YR	M			US	CN	OXYCONTIN	PROLONGED-RELEASE TABLET	Oral	UNK	Overdose
183254125			M			US	CN	Oxycodone Hydrochloride (similar to NDA 22?272)		Oral	UNK	Overdose
183254152			M			US	CN	OXYCONTIN	PROLONGED-RELEASE TABLET	Oral	UNK	Overdose
183254172			M			US	CN	HYSINGLA ER	PROLONGED-RELEASE TABLET	Oral	UNK	Overdose
183254382			F			US	LW	OXYCONTIN	PROLONGED-RELEASE TABLET	Oral	UNK	Overdose
183263502	20	YR	M			US	LW	OXYCONTIN	PROLONGED-RELEASE TABLET	Oral	UNK	Overdose
183263532			M			US	CN	OXYCONTIN	PROLONGED-RELEASE TABLET	Oral	UNKNOWN	Overdose
183263673	36	YR	M			US	CN	OXYCONTIN	PROLONGED-RELEASE TABLET	Oral	60 MG, UNK	Overdose
183272142	24	YR	F	94.33	KG	US	CN	BLISOVI FE 1/20	TABLET	Oral	1 DOSAGE FORM, QD (1 MG/0.02 MG)	Extra dose administered
183274102			M			US	CN	DILAUDID	TABLET	Oral	UNK	Accidental overdose
183274242			M			US	CN	OXYCONTIN	PROLONGED-RELEASE TABLET	Oral	UNK	Overdose
183274252			M			US	CN	OXYCONTIN	PROLONGED-RELEASE TABLET	Oral	UNK	Overdose
183275292	48	YR	F			DE	HP	Quetiapine Fumarate Tablets		Oral		Intentional overdose
183276912	31	YR	F			DE	HP	Quetiapine Fumarate Tablets		Oral	XR QUETIAPINE	Intentional overdose
183280673	74	YR	F			US	MD	FLUOXETINE		Oral		Intentional overdose
183306182			M			US	LW	OXYCONTIN	PROLONGED-RELEASE TABLET	Oral	UNK	Overdose
183306312			M			US	LW	OXYCONTIN	PROLONGED-RELEASE TABLET	Oral	UNK	Overdose
183306612			F			US	LW	Oxycodone/ Acetaminophen Tablets	TABLET	Oral	10?325 MG, UNK	Overdose
183306622			F			US	CN	OXYCONTIN	PROLONGED-RELEASE TABLET	Oral	UNK	Overdose
183309774	12	YR	M			JP	MD	XYZAL	FILM-COATED TABLET	Oral	5 MILLIGRAM, ONCE DAILY (QD)	Overdose
183310115	72	YR	M			US	CN	OFEV	CAPSULE		150MG ONE TWICE A DAY	Extra dose administered
183315872	51	YR	M			US	PH	HYDROCODONE BITARTRATE AND ACETAMINOPHEN	TABLET	Oral	UNK	Intentional overdose
183315872	51	YR	M			US	PH	HYDROCODONE BITARTRATE AND ACETAMINOPHEN	TABLET	Oral	UNK	Overdose
183323412			M			US	LW	DILAUDID	TABLET	Oral	UNK	Overdose
183323672			F			US	CN	OXYCONTIN	PROLONGED-RELEASE TABLET	Oral	UNK	Overdose
183323692			M			US	CN	OXYCONTIN	PROLONGED-RELEASE TABLET	Oral	UNKNOWN	Overdose
183328323						CA	HP	INFLECTRA	POWDER FOR INJECTION	Intravenous (not otherwise specified)	330 MG, EVERY 0, 2, 6 WEEKS, THEN EVERY 8 WEEKS	Drug level above therapeutic
183356039	66	YR	F			US	CN	AYVAKIT	TABLETS	Oral	TAKE 3 TABLETS BY MOUTH DAILY ON AN EMPTY STOMACH. TAKE FOR 3 WEEKS ON AND 1 WEEK OFF	Prescribed overdose
183359792						CA	HP	PARACETAMOL	UNKNOWN	Unknown		Accidental overdose
183359792						CA	HP	PARACETAMOL	UNKNOWN	Unknown		Intentional overdose
183360533						CA	HP	PARACETAMOL	UNKNOWN	Unknown		Accidental overdose
183360533						CA	HP	PARACETAMOL	UNKNOWN	Unknown		Intentional overdose
183362482			M			US	CN	OXYCONTIN	PROLONGED-RELEASE TABLET	Oral	UNK	Overdose
183362503			M			US	CN	OXYCONTIN	PROLONGED-RELEASE TABLET	Oral	UNK	Overdose
183367312			M			US	CN	OXYCONTIN	PROLONGED-RELEASE TABLET	Oral	UNK	Overdose
183367442			M			US	CN	OXYCONTIN	PROLONGED-RELEASE TABLET	Oral	UNKNOWN DOSE	Overdose
183400092			M			US	CN	TRAMADOL ER		Unknown		Overdose
183401372			F			US	CN	DILAUDID	TABLET	Oral	UNK	Overdose
183401383			F			US	LW	OXYCONTIN	PROLONGED-RELEASE TABLET	Oral	UNK	Overdose
183401433			F			US	CN	Oxycodone Hydrochloride (similar to NDA 22?272)		Oral	UNK	Overdose
183401602			M			US	CN	OXYCONTIN	PROLONGED-RELEASE TABLET	Oral	UNK	Overdose
183401662			M			US	CN	OXYCONTIN	PROLONGED-RELEASE TABLET	Oral	UNK	Overdose
183406202			M			US	CN	OXYCONTIN	PROLONGED-RELEASE TABLET	Oral	UNK	Overdose
183406552	35	YR	F			US	LW	OXYCONTIN	PROLONGED-RELEASE TABLET	Oral	UNKNOWN DOSE	Overdose
183406914	70	YR	F			SE	HP	AMLODIPINE		Unknown	UNKNOWN	Overdose
183408094	87	YR	M			PT	HP	Aciclovir		Oral	UNK	Accidental overdose
183408094	87	YR	M			PT	HP	Aciclovir		Oral	UNK	Overdose
183448602			M			US	CN	HYDROCODONE BITARTRATE AND ACETAMINOPHEN	TABLET	Oral	5?500 1/2 TABLET, BID DAILY	Overdose
183448623			M	81	KG	US	CN	OXYCONTIN	PROLONGED-RELEASE TABLET	Oral	UNK	Overdose
183448963			M			US	CN	OXYCONTIN	PROLONGED-RELEASE TABLET	Oral	UNK	Overdose
183449132			M			US	CN	OXYCONTIN	PROLONGED-RELEASE TABLET	Oral	UNK	Overdose
183452892			M			US	LW	OXYCONTIN	PROLONGED-RELEASE TABLET	Oral	UNKNOWN	Overdose
183458992			F			US	CN	OXYCONTIN	PROLONGED-RELEASE TABLET	Oral	UNK	Overdose
183459082			M			US	CN	OXYCONTIN	PROLONGED-RELEASE TABLET	Oral	UNK	Overdose
183466722			M			US	CN	OXYCONTIN	PROLONGED-RELEASE TABLET	Oral	UNK	Overdose
183466862	21	YR	F	71.2	KG	US	MD	OXYCONTIN	PROLONGED-RELEASE TABLET	Oral	20 MG, Q12H	Overdose
183474614	60	YR	M			US	CN	ENTRESTO	TABLET	Oral	50 MG, BID (24/26 MG)	Extra dose administered
183476523	66	YR	F			US	CN	TRULICITY	SOLUTION FOR INJECTION IN PRE-FILLED PEN	Subcutaneous	0.75 MG, UNKNOWN	Extra dose administered
183504002			F			US	CN	OXYCONTIN	PROLONGED-RELEASE TABLET	Oral	UNK	Overdose
183504072			F			US	CN	OXYCONTIN	PROLONGED-RELEASE TABLET	Oral	UNK	Overdose
183504202	67	YR	M			US	CN	OXYCONTIN	PROLONGED-RELEASE TABLET	Oral	50 MG, UNK	Overdose
183505164	34	YR	F			AR	CN	REVOLADE	FILM-COATED TABLET	Oral	100 MG, QD (STOPPED AT THE BEGINNING OF NOV)	Prescribed overdose
183514612			M			US	MD	OXYCONTIN	PROLONGED-RELEASE TABLET	Oral	40 MG, Q8H	Overdose
183528693			F			SE	MD	CITALOPRAM HYDROBROMIDE ? BP		Unknown	OVERDOSE: UNKNOWN DOSE OF CITALOPRAM	Overdose
183598942	53	YR	F			PT	HP	OLANZAPINE.		Unknown	UNK	Antipsychotic drug level above therapeutic
183598982	59	YR	F			PT	HP	PAROXETINE.		Unknown	UNK, UNKNOWN	Antipsychotic drug level above therapeutic
183602962	61	YR	F			PT	HP	OLANZAPINE.		Unknown	UNK	Antipsychotic drug level above therapeutic
183602982	53	YR	M			PT	HP	OLANZAPINE.		Unknown	UNK	Antipsychotic drug level above therapeutic
183603182	46	YR	M			PT	HP	OLANZAPINE.		Unknown	UNK	Antipsychotic drug level above therapeutic
183603252	57	YR	M			PT	HP	OLANZAPINE.		Unknown	UNK, UNKNOWN	Antipsychotic drug level above therapeutic
183614445			F			US	CN	OXYCONTIN	PROLONGED-RELEASE TABLET	Oral	UNK	Overdose
1836226211						CA	HP	INFLECTRA	POWDER FOR INJECTION	Intravenous (not otherwise specified)	700 MG EVERY 6 WEEKS	Drug level above therapeutic
183640713			M			US	CN	TRELEGY ELLIPTA	INHALATION POWDER		UNK	Extra dose administered
183668002			F			US	LW	OXYCONTIN	PROLONGED-RELEASE TABLET	Oral	80 MG, DAILY	Overdose
183668022			M			US	CN	OXYCONTIN	PROLONGED-RELEASE TABLET	Oral	UNK	Overdose
183668224	62	YR	M			US	CN	OXYCONTIN	PROLONGED-RELEASE TABLET	Oral	UNKNOWN	Overdose
183678202	35	YR	F			US	CN	FENTANYL.		Unknown	2500,50MCG.0.25, 200 OTHER(MULTIPLEX)	Accidental overdose
183679482			F			US	CN	OXYCONTIN	PROLONGED-RELEASE TABLET	Oral	60 MG, Q6H	Overdose
183679562	40	YR	M	85.71	KG	US	MD	Oxycodone Hydrochloride (similar to NDA 22?272)		Oral	UNK	Overdose
183679572			F			US	CN	DILAUDID	TABLET	Oral	UNKNOWN	Overdose
183680102			F			US	CN	OXYCONTIN	PROLONGED-RELEASE TABLET	Oral	UNK	Overdose
183680222			M			US	CN	OXYCONTIN	PROLONGED-RELEASE TABLET	Oral		Overdose
183680322			F			US	CN	OXYCONTIN	PROLONGED-RELEASE TABLET	Oral	UNK	Overdose
183680642			F			US	CN	OXYCONTIN	PROLONGED-RELEASE TABLET	Oral	UNK	Overdose
183682863			F			US	CN	OXYCONTIN	PROLONGED-RELEASE TABLET	Oral	150 TABLETS EACH MONTH	Overdose
183683032			F			US	CN	OXYCONTIN	PROLONGED-RELEASE TABLET	Oral		Overdose
183683092			M			US	LW	OXYCONTIN	PROLONGED-RELEASE TABLET	Oral	80 MG, 2 TABLETS DAILY	Overdose
183683102			F			US	CN	OXYCONTIN	PROLONGED-RELEASE TABLET	Oral	UNK	Overdose
183683722	17	YR	M			US	CN	OXYCONTIN	PROLONGED-RELEASE TABLET	Oral		Overdose
183686742			F			US	CN	SPIRIVA	INHALATION POWDER, HARD CAPSULE	Respiratory (inhalation)	2 PUFFS FROM ONE CAPSULE DAILY	Overdose
183695823						US	HP	INFLECTRA	POWDER FOR INJECTION	Intravenous (not otherwise specified)	500 MG, EVERY 12 WEEKS	Overdose
183715354	55	YR	M			US	MD	ARTHROTEC	TABLET		UNK, 2X/DAY	Prescribed overdose
183725722			M			US	CN	OXYCONTIN	PROLONGED-RELEASE TABLET	Oral	40 MG, UNK	Overdose
183725912			F			US	CN	Hydromorphone Tablets	TABLET	Oral	UNK	Overdose
183725922			F			US	CN	HYDROCODONE BITARTRATE AND ACETAMINOPHEN	TABLET	Oral	UNK	Overdose
183726023	48	YR	F			US	CN	OXYCONTIN	PROLONGED-RELEASE TABLET	Oral	UNK	Overdose
183726042			M			US	CN	OXYCONTIN	PROLONGED-RELEASE TABLET	Oral	UNK	Overdose
183726072			M			US	LW	OXYCONTIN	PROLONGED-RELEASE TABLET	Oral	80 MG, UNK	Overdose
183726262			M			US	CN	OXYCONTIN	PROLONGED-RELEASE TABLET	Oral	UNK	Overdose
183726582			M			US	CN	OXYCONTIN	PROLONGED-RELEASE TABLET	Oral	UNK	Overdose
183726752			F			US	CN	OXYCONTIN	PROLONGED-RELEASE TABLET	Oral	UNK	Overdose
183726763	59	YR	M			US	CN	OXYCONTIN	PROLONGED-RELEASE TABLET	Oral	UNK	Overdose
183726812			F			US	CN	OXYCONTIN	PROLONGED-RELEASE TABLET	Oral	80 MG, TID	Overdose
183738652	64	YR	F			US	CN	SPIRIVA	INHALATION POWDER, HARD CAPSULE		2 INHALATIONS FROM ONE CAPSULE, DAILY	Extra dose administered
183739099	42	YR	M			US	CN	ADVATE	POWDER AND SOLVENT FOR SOLUTION FOR INFUSION	Intravenous (not otherwise specified)	3000 INTERNATIONAL UNIT, UNKNOWN	Extra dose administered
183739783	26	YR	F			US	CN	OXYCONTIN	PROLONGED-RELEASE TABLET	Oral	UNK	Accidental overdose
183739973			F			US	CN	OXYCONTIN	PROLONGED-RELEASE TABLET	Oral	UNK	Overdose
183740002			F			US	CN	OXYCONTIN	PROLONGED-RELEASE TABLET	Oral	UNK	Overdose
183740052	33	YR	M			US	CN	OXYCONTIN	PROLONGED-RELEASE TABLET	Oral	UNK	Accidental overdose
183775512	35	YR	M	77	KG	CA	HP	INFLIXIMAB, RECOMBINANT	SOLUTION FOR INFUSION	Intravenous (not otherwise specified)		Drug level above therapeutic
183782702			F			US	CN	HYDROCODONE BITARTRATE AND ACETAMINOPHEN	TABLET	Unknown	UNK	Overdose
183783292	53	YR	F			US	MD	OXYCONTIN	PROLONGED-RELEASE TABLET	Oral		Accidental overdose
183783882	39	YR	F			US	CN	OXYCONTIN	PROLONGED-RELEASE TABLET	Oral	UNK	Overdose
183784992			M			US	LW	HYDROCODONE BITARTRATE AND ACETAMINOPHEN	TABLET	Oral	UNK	Overdose
183791102			M			US	CN	Hydromorphone Tablets	TABLET	Oral	UNK	Overdose
183798093	62	YR	M			US	CN	IBRANCE		Oral	125 MG, CYCLIC (DAILY, 21 DAYS ON AND 7 DAYS OFF)	Overdose
183809104	51	YR	F			DE	MD	Olanzapine Tablets 2.5 mg, 5 mg, 7.5 mg, 10 mg		Unknown	CORRESPONDING TO 1200 MG	Intentional overdose
183824164	35	YR	M			US	CN	ADYNOVATE	POWDER FOR SOLUTION FOR INFUSION	Intravenous (not otherwise specified)	5150 INTERNATIONAL UNIT	Extra dose administered
183829732			M			US	CN	OXYCONTIN	PROLONGED-RELEASE TABLET	Oral	UNK	Overdose
183831692	59	YR	M			US	CN	OXYCONTIN	PROLONGED-RELEASE TABLET	Oral	UNK	Overdose
183831772	34	YR	M			US	CN	OXYCONTIN	PROLONGED-RELEASE TABLET	Intravenous (not otherwise specified)	UNKNOWN	Overdose
183831952			F			US	LW	OXYCONTIN	PROLONGED-RELEASE TABLET	Oral	UNK	Overdose
183832202			M			US	LW	OXYCONTIN	PROLONGED-RELEASE TABLET	Oral	UNK	Overdose
183832212			M			US	CN	Hydromorphone Tablets	TABLET	Oral	UNK	Overdose
183833582	78	YR	F			US	CN	XELJANZ	TABLET	Oral	5 MG, 2X/DAY	Extra dose administered
183836552						US	LW	OXYCONTIN	PROLONGED-RELEASE TABLET	Oral	UNK	Overdose
183843282			F			US	CN	OXYCONTIN	PROLONGED-RELEASE TABLET	Oral	UNK	Overdose
183847013	51	YR	M			GT	CN	EXFORGE HCT	FILM-COATED TABLET	Unknown	10/320/25 MG (STARTED 15 YEARS AGO, STOPPED 4 MONTHS AGO)	Extra dose administered
183873008	87	YR	M			PT	HP	QUETIAPINE FUMARATE.		Unknown	UNK	Accidental overdose
183873008	87	YR	M			PT	HP	QUETIAPINE FUMARATE.		Unknown	UNK	Overdose
183883592			M			US	CN	OXYCONTIN	PROLONGED-RELEASE TABLET	Oral	UNK	Overdose
183886054	56	YR	F			CA	CN	CETIRIZINE		Unknown	UNK	Prescribed overdose
183894653	62	YR	F			CA	CN	SYMBICORT	INHALATION POWDER	Respiratory (inhalation)	UNKNOWN UNKNOWN	Extra dose administered
183903502			M			US	LW	Oxycodone/ Acetaminophen Tablets	TABLET	Oral	UNK	Overdose
183935292			M			US	CN	Oxycodone HCl CR Tablets (similar to NDA 22?272)	PROLONGED-RELEASE TABLET	Oral	UNK	Overdose
183947893	61	YR	F	81.65	KG	US	MD	LYRICA	CAPSULE, HARD	Oral	400 MG [200MG,TWO CAPSULES AT A TIME]	Prescribed overdose
183949732			F			US	CN	Morphine Sulfate Extended?Release Tablets (Rhodes 74?769, 74?862)	PROLONGED-RELEASE TABLET	Oral	UNK	Overdose
183949802			F			US	LW	OXYCONTIN	PROLONGED-RELEASE TABLET	Oral	UNK	Overdose
183958094			F	102.95	KG	US	CN	GAMMAGARD LIQUID	SOLUTION FOR INFUSION	Subcutaneous	10 GRAM, 1X/WEEK	Overdose
183959113	54	YR	F			US	CN	APIDRA	SOLUTION FOR INJECTION	Unknown	UNK	Extra dose administered
183964555	45	YR	F			GB	MD	IBUPROFEN.		Unknown		Intentional overdose
183988503	42	YR	M	78	KG	NO	HP	NOVORAPID	SOLUTION FOR INJECTION	Subcutaneous	3 UNITS	Overdose
184005422			F			US	CN	OXYCONTIN	PROLONGED-RELEASE TABLET	Oral	UNK	Overdose
184005492			M			US	CN	OXYCONTIN	PROLONGED-RELEASE TABLET	Oral	UNK	Overdose
184017852	49	YR	M			US	CN	OXYCONTIN	PROLONGED-RELEASE TABLET	Oral	20 MG, UNK	Overdose
184023563	64	YR	M	110	KG	NL	CN	DUODOPA		Other	MD: 13, CD: 4.7, ED: 2	Overdose
184059635	51	YR	M			US	CN	ADVATE	POWDER AND SOLVENT FOR SOLUTION FOR INFUSION	Intravenous (not otherwise specified)	3500 INTERNATIONAL UNIT	Extra dose administered
184062632			M			US	CN	BUTRANS	TRANSDERMAL PATCH	Transdermal	UNK	Overdose
184062972			F			US	CN	DILAUDID	TABLET	Oral	UNK	Overdose
184063092			F			US	CN	OXYCONTIN	PROLONGED-RELEASE TABLET	Oral	UNK	Overdose
184063122			F			US	LW	OXYCONTIN	PROLONGED-RELEASE TABLET	Oral	UNK	Overdose
184063222	70	YR	M	83.9	KG	US	CN	OXYCONTIN	PROLONGED-RELEASE TABLET	Oral	UNK	Overdose
184063312			M			US	CN	OXYCONTIN	PROLONGED-RELEASE TABLET	Oral	UNK	Overdose
184068334						US		INGREZZA	CAPSULE	Oral	40 MILLIGRAM QD	Overdose
184071463			F	68.48	KG	US	CN	OXYCONTIN	PROLONGED-RELEASE TABLET	Oral	UNK	Overdose
184073875	79	YR	F			IE	HP	COLECALCIFEROL		Unknown	800 INTERNATIONAL UNIT, QD	Overdose
184112402			M			US	CN	OXYCONTIN	PROLONGED-RELEASE TABLET	Oral		Overdose
184112563			M			US	CN	HYDROCODONE BITARTRATE AND ACETAMINOPHEN	TABLET	Oral	10?325 MG, QID	Overdose
184112743			M			US	LW	OXYCONTIN	PROLONGED-RELEASE TABLET	Oral	UNK	Overdose
184112782			F			US	CN	OXYCONTIN	PROLONGED-RELEASE TABLET	Oral	UNK	Overdose
184112852			M			US	CN	Oxycodone HCl Tablets (Rhodes 91?490)	TABLET	Oral	UNK	Overdose
184117234			F			GB	CN	HYRIMOZ	SOLUTION FOR INJECTION	Subcutaneous	40 MG, Q2W (FORTNIGHTLY, EOW)	Overdose
184123772	78	YR	M			US	CN	OXYCONTIN	PROLONGED-RELEASE TABLET	Oral	40 MG, Q8H	Overdose
184123903	72	YR	M			US	CN	OXYCONTIN	PROLONGED-RELEASE TABLET	Oral	20 MG, UNK	Overdose
184124103			F			US	CN	OXYCONTIN	PROLONGED-RELEASE TABLET	Oral	40 MG,1?2 TABS AT EARLY WAKENING PRN	Overdose
1841297111						KR	MD	TRUXIMA	CONCENTRATE FOR SOLUTION FOR INFUSION	Intravenous (not otherwise specified)	570 MG QD (375 MG/M2,BSA 1.52), 4 WEEKS CYCLE	Overdose
184130972	24	YR	M			US	CN	OXYCONTIN	PROLONGED-RELEASE TABLET	Oral	30 MG, UNK	Overdose
184131112	66	YR	M			US	CN	OXYCONTIN	PROLONGED-RELEASE TABLET	Oral	UNK	Overdose
184136772	67	YR	F			NL	CN	SIFROL		Unknown	TAPERING SCHEDULE, UNIT DOSE: 0.357 MG	Extra dose administered
184138053						US	CN	SPIRIVA	INHALATION POWDER, HARD CAPSULE	Unknown	2 PUFFS FROM ONE CAPSULE DAILY	Overdose
184146175			F			GB	MD	IBUPROFEN.	UNKNOWN	Oral		Intentional overdose
184159552	34	YR	F			US	MD	OXYCONTIN	PROLONGED-RELEASE TABLET	Oral	UNK	Overdose
184160972			M			US	LW	OXYCONTIN	PROLONGED-RELEASE TABLET	Oral		Overdose
184166002			M			US	CN	OXYCONTIN	PROLONGED-RELEASE TABLET	Oral	20 MG, UNK	Overdose
184166022			M			US	CN	Oxycodone Hydrochloride (similar to NDA 22?272)		Unknown	UNK	Overdose
184168202			M			US	CN	OXYCONTIN	PROLONGED-RELEASE TABLET	Oral	UNKNOWN	Overdose
184168492			F			US	LW	Oxycodone/ Acetaminophen Tablets	TABLET	Oral	UNK	Overdose
184168932	56	YR	F			US	CN	OXYCONTIN	PROLONGED-RELEASE TABLET	Oral		Overdose
184171592			F			US	CN	OXYCONTIN	PROLONGED-RELEASE TABLET	Oral	40 MG, DAILY	Overdose
184171963			M			US	CN	OXYCONTIN	PROLONGED-RELEASE TABLET	Oral	UNK	Overdose
184178642	44	YR	F			GB	MD	IBUPROFEN.	UNKNOWN	Oral	UPTO 100 G IN 24 HOURS	Overdose
184187193	65	YR	M			US	HP	SPIRIVA	INHALATION POWDER, HARD CAPSULE	Unknown	2 PUFFS DAILY, 1 CAPSULE	Intentional overdose
184187193	65	YR	M			US	HP	SPIRIVA	INHALATION POWDER, HARD CAPSULE	Unknown	2 PUFFS DAILY, 1 CAPSULE	Overdose
184196512	36	YR	F	64	KG	US	MD	SUFENTANIL CITRATE.		Epidural	50 UG	Accidental overdose
1842067110			F			CA	CN	Mepolizumab		Intravenous (not otherwise specified)	100 MG, Z, MONTHLY	Extra dose administered
184212013	27	YR	M			US	CN	OXYCONTIN	PROLONGED-RELEASE TABLET	Oral	40 MG, UNK	Overdose
184223513			F			US	CN	OXYCONTIN	PROLONGED-RELEASE TABLET	Oral	UNK	Overdose
184223702			M			US	CN	OXYCONTIN	PROLONGED-RELEASE TABLET	Oral	UNK	Overdose
184223712			F			US	LW	OXYCONTIN	PROLONGED-RELEASE TABLET	Oral	UNK	Overdose
184241452	27	YR	M			US	CN	OXYCONTIN	PROLONGED-RELEASE TABLET	Oral	80MG	Accidental overdose
184242793	47	YR	M	122.45	KG	US	HP	OXYCONTIN	PROLONGED-RELEASE TABLET	Oral	UNK	Overdose
184251322			M			US	CN	TRULICITY	SOLUTION FOR INJECTION IN PRE-FILLED PEN	Unknown	1.5 MG, UNKNOWN	Accidental overdose
184251652						CA	HP	Rituximab (Unknown)	CONCENTRATE FOR SOLUTION FOR INFUSION	Intravenous (not otherwise specified)	1000 MG	Overdose
184261128	15	YR	M	46.27	KG	US	HP	GENOTROPIN	POWDER FOR SOLUTION FOR INJECTION		1.6 MG, ONCE A DAY (NIGHTLY)	Overdose
184280832			F			US	CN	OXYCONTIN	PROLONGED-RELEASE TABLET	Oral	UNK	Overdose
184280852			M			US	CN	OXYCONTIN	PROLONGED-RELEASE TABLET	Oral	UNK	Overdose
184280882			M			US	LW	Oxycodone HCl Tablets (Rhodes 91?490)	TABLET	Oral	UNK	Overdose
184280922			F			US	CN	OXYCONTIN	PROLONGED-RELEASE TABLET	Transplacental		Overdose
184280932			M			US	CN	BUTRANS	TRANSDERMAL PATCH	Transdermal	UNKNOWN	Overdose
184282432			F			US	CN	Oxycodone HCl Tablets (Rhodes 91?490)	TABLET	Oral		Overdose
184282612			M	130	KG	US	LW	OXYCONTIN	PROLONGED-RELEASE TABLET	Oral	UNK	Overdose
184284042			F			US	CN	OXYCONTIN	PROLONGED-RELEASE TABLET	Oral	40 MG	Overdose
184284052	51	YR	F			US	CN	HYDROCODONE BITARTRATE AND ACETAMINOPHEN	TABLET	Oral	UNKNOWN	Overdose
184287925	73	YR				US	CN	SPIRIVA	INHALATION POWDER, HARD CAPSULE		1 CAPSULE QD	Overdose
184290632			M			US	CN	OXYCONTIN	PROLONGED-RELEASE TABLET	Oral	90 MG, DAILY	Overdose
184290862			F			US	CN	HYDROCODONE BITARTRATE AND ACETAMINOPHEN	TABLET	Oral	UNK	Overdose
184293152	33	YR	F			US	CN	XELJANZ	TABLET	Oral	20 MG, 2X/DAY	Prescribed overdose
184297342			F			US	CN	OXYCONTIN	PROLONGED-RELEASE TABLET	Transplacental		Overdose
184323053			M			US	CN	OXYCONTIN	PROLONGED-RELEASE TABLET	Oral	20 MG, TID	Overdose
184325712			M			US	CN	OXYCONTIN	PROLONGED-RELEASE TABLET	Oral	UNKNOWN	Overdose
184325892			F			US	LW	OXYCONTIN	PROLONGED-RELEASE TABLET	Oral	UNK	Overdose
184325903			M			US	CN	OXYCONTIN	PROLONGED-RELEASE TABLET	Oral	UNK	Overdose
184326462			F			US	LW	OXYCONTIN	PROLONGED-RELEASE TABLET	Oral	UNK	Overdose
184326532	60	YR	M			US	CN	OXYCONTIN	PROLONGED-RELEASE TABLET	Oral	UNK	Overdose
184326612			M			US	CN	OXYCONTIN	PROLONGED-RELEASE TABLET	Oral	UNK	Overdose
184326623			M			US	LW	OXYCONTIN	PROLONGED-RELEASE TABLET	Oral	UNK	Overdose
184326842			M			US	CN	Hydromorphone Tablets	TABLET	Oral	UNK	Overdose
184326882			M			US	LW	OXYCONTIN	PROLONGED-RELEASE TABLET	Oral	UNK	Overdose
184327272			F			US	LW	OXYCONTIN	PROLONGED-RELEASE TABLET	Oral	UNK	Overdose
184327383	48	YR	F			US	CN	Oxycodone/ Acetaminophen Tablets	TABLET	Oral	UNK	Overdose
184327603			M			US	CN	HYDROCODONE BITARTRATE AND ACETAMINOPHEN	TABLET	Oral	5?500 MG, BID, PRN	Overdose
184336412	49	YR	F			US	LW	Oxycodone/ Acetaminophen Tablets	TABLET	Oral	5/325	Overdose
184337244			F			US	HP	NEXPLANON	IMPLANT		1 DOSAGE FORM (APPROXIMATELY 6 YEAR OLD IN LEFT ARM)	Overdose
184342042			M			US	CN	Oxycodone Hydrochloride (similar to NDA 22?272)		Oral	30 MG, UNK	Accidental overdose
184343482			M			US	CN	OXYCONTIN	PROLONGED-RELEASE TABLET	Oral	UNK	Overdose
184343562						US	CN	OXYCONTIN	PROLONGED-RELEASE TABLET	Oral	UNK	Overdose
184343623			F			US	CN	OXYCONTIN	PROLONGED-RELEASE TABLET	Oral	UNK	Overdose
184343774			M			US	CN	OXYCONTIN	PROLONGED-RELEASE TABLET	Oral	UNK	Overdose
184363224			M			GB	CN	TRIUMEQ	TABLET		UNK	Intentional overdose
184370823						US	CN	OXYCONTIN	PROLONGED-RELEASE TABLET	Oral	UNK	Overdose
184370922	10	YR	F			US	CN	Oxycodone HCl CR Tablets (similar to NDA 22?272)	PROLONGED-RELEASE TABLET	Oral	UNK MG, UNK	Overdose
184370932			M			US	CN	OXYCONTIN	PROLONGED-RELEASE TABLET	Oral	UNKNOWN	Overdose
184373453	44	YR	F			US	CN	Oxycodone/ Acetaminophen Tablets	TABLET	Oral	UNK 10/325 MG	Overdose
184373473			M			US	CN	OXYCONTIN	PROLONGED-RELEASE TABLET	Oral	UNK	Overdose
184373492			F			US	LW	OXYCONTIN	PROLONGED-RELEASE TABLET	Oral	UNK	Overdose
184381602			F			US	CN	OXYCONTIN	PROLONGED-RELEASE TABLET	Oral	UNK	Overdose
184389112			M			US	CN	OXYCONTIN	PROLONGED-RELEASE TABLET	Oral	UNK	Overdose
184389483			M			US	CN	OXYCONTIN	PROLONGED-RELEASE TABLET	Oral	60 MG, UNK	Overdose
184389502			M			US	CN	OXYCONTIN	PROLONGED-RELEASE TABLET	Oral	UNK	Overdose
184394362	77	YR	F			US	CN	TRULICITY	SOLUTION FOR INJECTION IN PRE-FILLED PEN	Subcutaneous	1.5 MG, WEEKLY (1/W)	Accidental overdose
184406983						UA	MD	EYLEA	INJECTION	Intraocular	0.1 ML, ONCE, STUDY PERIOD: FOLLOW?UP	Overdose
184418165	74	YR	F			CA	PH	Ixazomib	CAPSULE	Oral	3 MILLIGRAM	Overdose
184418353			M			US	CN	OXYCONTIN	PROLONGED-RELEASE TABLET	Oral	UNK	Overdose
184418382	24	YR	M			US	CN	HYDROCODONE BITARTRATE AND ACETAMINOPHEN	TABLET	Oral	1 TABLET, Q6H PRN	Overdose
184418482			F			US	LW	HYDROCODONE BITARTRATE AND ACETAMINOPHEN	TABLET	Oral	1?2 TABLET, QID PRN	Overdose
184421392			F			US	CN	OXYCONTIN	PROLONGED-RELEASE TABLET	Oral		Overdose
184421482			M	182	KG	US	CN	OXYCONTIN	PROLONGED-RELEASE TABLET	Oral	UNK	Overdose
184421822			F			US	CN	OXYCONTIN	PROLONGED-RELEASE TABLET	Oral	UNK	Overdose
184422802						US	CN	ALEVE	FILM-COATED TABLET	Oral	UNK	Extra dose administered
184423543	26	YR	M			US	CN	Oxycodone Hydrochloride (similar to NDA 22?272)		Oral	UNK	Overdose
184423582			M			US	CN	Oxycodone Hydrochloride (similar to NDA 22?272)		Oral	UNK	Overdose
184426822	43	YR	M			US	MD	OXYCONTIN	PROLONGED-RELEASE TABLET	Oral	80 MG, Q6H	Overdose
184433372			M			US	LW	OXYCONTIN	PROLONGED-RELEASE TABLET	Oral	UNK	Overdose
184438962			M	87.1	KG	US	PH	ELIQUIS	TABLET	Oral	5 MILLIGRAM, BID	Extra dose administered
184444703			F			US	CN	Levothyroxine Sodium Tablets USP, 88 mcg	TABLET	Unknown	UNK	Accidental overdose
184445732	14	YR	F			US	HP	FLUOXETINE		Oral	630 MG	Intentional overdose
184466682			F			US	LW	OXYCONTIN	PROLONGED-RELEASE TABLET	Oral	UNK, UNK	Overdose
184469604	28	YR	M			US	LW	OXYCONTIN	PROLONGED-RELEASE TABLET	Oral	10 MG, UNK	Intentional overdose
184472082			M			US	LW	Hydromorphone Tablets	TABLET	Unknown	UNK	Overdose
184475042			M			US	CN	OXYCONTIN	PROLONGED-RELEASE TABLET	Oral		Overdose
184476103	19	YR	F			ZA	MD	Quetiapine Fumarate Tablets	TABLET	Oral		Intentional overdose
184485982	78	YR	M			US	HP	WARFARIN SODIUM.		Unknown	UNK	Anticoagulation drug level above therapeutic
184487443			F			US	LW	OXYCONTIN	PROLONGED-RELEASE TABLET	Oral	UNK	Accidental overdose
184487452			M			US	CN	OXYCONTIN	PROLONGED-RELEASE TABLET	Oral	UNK	Overdose
184488592			M			US	CN	OXYCONTIN	PROLONGED-RELEASE TABLET	Oral	UNK	Overdose
184489883	53	YR	M			US	CN	Oxycodone Hydrochloride (similar to NDA 22?272)		Oral		Accidental overdose
184490783			F			US	CN	OXYCONTIN	PROLONGED-RELEASE TABLET	Oral	80 MG, DAILY	Overdose
184491102			M			US	CN	OXYCONTIN	PROLONGED-RELEASE TABLET	Oral	UNK	Overdose
184491562			F			US	CN	Oxycodone Hydrochloride (similar to NDA 22?272)		Oral	UNK	Overdose
184491772			F			US	CN	OXYCONTIN	PROLONGED-RELEASE TABLET	Oral	UNK	Overdose
184492242						CA	HP	Rituximab (Unknown)	CONCENTRATE FOR SOLUTION FOR INFUSION	Intravenous (not otherwise specified)	2 GRAM	Overdose
184493642			F			US	CN	OXYCONTIN	PROLONGED-RELEASE TABLET	Oral	UNK	Overdose
184495812			M			US	CN	OXYCONTIN	PROLONGED-RELEASE TABLET	Oral	UNK	Overdose
184497912	42	YR	M			US	MD	OXYCONTIN	PROLONGED-RELEASE TABLET	Oral		Overdose
184499582			M			US	CN	OXYCONTIN	PROLONGED-RELEASE TABLET	Oral	UNK	Overdose
184501412			M			US	CN	OXYCONTIN	PROLONGED-RELEASE TABLET	Oral	UNKNOWN	Overdose
184502002			M			US	CN	OXYCONTIN	PROLONGED-RELEASE TABLET	Oral	UNK	Overdose
184508522			F			US	CN	MS CONTIN	PROLONGED-RELEASE TABLET	Oral	UNK	Overdose
184508842			M			US	LW	Oxycodone/ Acetaminophen Tablets	TABLET	Oral	UNK	Overdose
184508922			M			US	CN	OXYCONTIN	PROLONGED-RELEASE TABLET	Oral	80 MG, 120 TABS	Overdose
184509872			F			US	CN	Oxycodone/ Acetaminophen Tablets	TABLET	Oral	UNK	Overdose
184512732	27	YR	M			US	CN	OXYCONTIN	PROLONGED-RELEASE TABLET	Oral	UNK	Overdose
184524712			M			US	CN	OXYCONTIN	PROLONGED-RELEASE TABLET	Oral	UNK	Overdose
184537642			M			US	CN	OXYCONTIN	PROLONGED-RELEASE TABLET	Oral	20 MG, DAILY	Overdose
184538472			M			US	LW	OXYCONTIN	PROLONGED-RELEASE TABLET	Oral	UNK	Overdose
184538722			F			US	LW	OXYCONTIN	PROLONGED-RELEASE TABLET	Oral	UNK	Overdose
184538972			M			US	CN	BUTRANS	TRANSDERMAL PATCH	Transdermal	UNKNOWN	Overdose
184538993			M			US	CN	OXYCONTIN	PROLONGED-RELEASE TABLET	Transplacental		Overdose
184539023			M			US	CN	OXYCONTIN	PROLONGED-RELEASE TABLET	Oral		Overdose
184541183	56	YR	M			GB	CN	STELARA	SOLUTION FOR INJECTION IN PRE-FILLED SYRINGE	Subcutaneous		Intentional overdose
184541698	22	YR	M	58	KG	JP	HP	CONCERTA	PROLONGED-RELEASE TABLET	Oral		Overdose
184545512			F			US	CN	OXYCONTIN	PROLONGED-RELEASE TABLET	Oral	UNK	Overdose
184545862			M			US	CN	OXYCONTIN	PROLONGED-RELEASE TABLET	Oral	UNK	Overdose
184545902	46	YR	F			US	CN	OXYCONTIN	PROLONGED-RELEASE TABLET	Oral	UNK	Overdose
184548112	58	YR	M			US	HP	OPDIVO		Intravenous (not otherwise specified)	406 MILLIGRAM, Q3WK	Prescribed overdose
184552384			M			US	CN	OXYCONTIN	PROLONGED-RELEASE TABLET	Oral	UNK	Overdose
184555532						CA	HP	Rituximab (Unknown)	CONCENTRATE FOR SOLUTION FOR INFUSION	Intravenous (not otherwise specified)	1000.0 MG	Extra dose administered
184555686						CA	HP	INFLECTRA	POWDER FOR INJECTION	Intravenous (not otherwise specified)	700 MG, EVERY 4 WEEKS	Drug level above therapeutic
184555782	55	YR	M			US	CN	OXYCONTIN	PROLONGED-RELEASE TABLET	Oral	20 MG, UNK	Overdose
184555842			M			US	LW	OXYCONTIN	PROLONGED-RELEASE TABLET	Oral	30 MG, DAILY	Overdose
184556054	31	YR	F			GB	HP	PREGABALIN.		Unknown	UNK	Overdose
184557003	78	YR	F	79	KG	FR	PH	VANCOMYCIN		Intravenous (not otherwise specified)	1 GRAM, Q12H	Overdose
184572643	14	YR	M	53.5	KG	CA	HP	REMICADE	SOLUTION FOR INFUSION	Intravenous (not otherwise specified)		Extra dose administered
184583062			F			US	CN	OXYCONTIN	PROLONGED-RELEASE TABLET	Oral	20 MG, BID	Overdose
184583083			M			US	CN	OXYCONTIN	PROLONGED-RELEASE TABLET	Oral	UNK	Overdose
184583112			M			US	LW	OXYCONTIN	PROLONGED-RELEASE TABLET	Oral	UNK	Overdose
184583312			F			US	CN	OXYCONTIN	PROLONGED-RELEASE TABLET	Oral	40 MG, BID	Overdose
184583324	33	YR	M			US	CN	OXYCONTIN	PROLONGED-RELEASE TABLET	Oral	UNK	Overdose
184584662			F			US	CN	OXYCONTIN	PROLONGED-RELEASE TABLET	Oral	UNKNOWN	Overdose
184584683			F			US	LW	OXYCONTIN	PROLONGED-RELEASE TABLET	Oral	UNK	Overdose
184584872			F			US	CN	OXYCONTIN	PROLONGED-RELEASE TABLET	Oral	UNK	Overdose
184585015			F			US	CN	OXYCONTIN	PROLONGED-RELEASE TABLET	Oral	UNK	Overdose
184585032			M			US	CN	OXYCONTIN	PROLONGED-RELEASE TABLET	Oral	UNK	Overdose
184585042			M			US	CN	OXYCONTIN	PROLONGED-RELEASE TABLET	Oral	UNKNOWN	Overdose
184585062	59	YR	F	87.8	KG	US	CN	OXYCONTIN	PROLONGED-RELEASE TABLET	Oral	UNK	Intentional overdose
184585072			M			US	LW	OXYCONTIN	PROLONGED-RELEASE TABLET	Oral	UNK	Overdose
184593112	64	YR	F			US	CN	OXYCONTIN	PROLONGED-RELEASE TABLET	Oral	UNKNOWN	Overdose
184593142			M			US	CN	OXYCONTIN	PROLONGED-RELEASE TABLET	Oral	UNK	Overdose
184593252	22	YR	M	79.3	KG	US	MD	OXYCONTIN	PROLONGED-RELEASE TABLET	Oral	UNK	Overdose
184593402			M			US	CN	OXYCONTIN	PROLONGED-RELEASE TABLET	Oral	60 MG, UNK	Overdose
184593422			M			US	CN	OXYCONTIN	PROLONGED-RELEASE TABLET	Oral	UNK	Overdose
184593432			M			US	LW	OXYCONTIN	PROLONGED-RELEASE TABLET	Oral		Overdose
184593493			M			US	LW	OXYCONTIN	PROLONGED-RELEASE TABLET	Oral		Overdose
1845947010	50	YR	F	56.06	KG	US	CN	GENOTROPIN	POWDER FOR SOLUTION FOR INJECTION	Subcutaneous	0.4 MG, 1X/DAY	Accidental overdose
184598752			M			US	CN	Hydromorphone Tablets	TABLET	Oral	UNK	Overdose
184598772			M			US	CN	OXYCONTIN	PROLONGED-RELEASE TABLET	Oral	UNK	Overdose
184599282	60	YR	F	60	KG	CA	HP	Infliximab		Intravenous (not otherwise specified)		Drug level above therapeutic
184601632			F			US	CN	Hydromorphone Tablets	TABLET	Oral	UNK	Overdose
184633123			M			US	CN	DILAUDID	TABLET	Oral	UNK	Overdose
184633202	29	YR	M			US	CN	OXYCONTIN	PROLONGED-RELEASE TABLET	Oral	UNK	Overdose
184633302			M			US	CN	HYDROCODONE BITARTRATE AND ACETAMINOPHEN	TABLET	Oral		Overdose
184635502			F			US	CN	Oxycodone HCl CR Tablets (similar to NDA 22?272)	PROLONGED-RELEASE TABLET	Oral	UNK	Accidental overdose
184635592	46	YR	F			US	CN	DILAUDID	TABLET	Oral	UNK	Overdose
184635662			M			US	CN	OXYCONTIN	PROLONGED-RELEASE TABLET	Oral	UNK	Overdose
184636622			F			US	CN	OXYCONTIN	PROLONGED-RELEASE TABLET	Oral	UNK	Overdose
184636802			F			US	LW	OXYCONTIN	PROLONGED-RELEASE TABLET	Oral	UNK	Overdose
184636852			M			US	CN	OXYCONTIN	PROLONGED-RELEASE TABLET	Oral	UNKNOWN	Overdose
184636862			M			US	CN	DILAUDID	TABLET	Oral	UNK	Overdose
184643624	84	YR				US	MD	SPIRIVA	INHALATION POWDER, HARD CAPSULE	Respiratory (inhalation)	1 CAPSULE, 2 INHALATIONS ONCE A DAY?2 DOSAGE FORM	Extra dose administered
184645023			M			US	CN	HYDROCODONE BITARTRATE AND ACETAMINOPHEN	TABLET	Oral	UNK	Overdose
184645292	43	YR	M			US	CN	DILAUDID	TABLET	Oral	UNK	Overdose
184648952	57	YR	M			DE	MD	TESTOGEL	GEL	Topical	DOSE REDUCED	Prescribed overdose
184651372			M			DE	MD	JARDIANCE	TABLET	Oral		Prescribed overdose
184651722	39	YR	M			US	HP	ACETAMINOPHEN.		Unknown	UNK (20 PILLS)	Intentional overdose
184653722			M			US	CN	OXYCONTIN	PROLONGED-RELEASE TABLET	Oral	UNK	Overdose
184656082			M			US	CN	OXYCONTIN	PROLONGED-RELEASE TABLET	Oral		Accidental overdose
184656102			M			US	CN	OXYCONTIN	PROLONGED-RELEASE TABLET	Oral	UNK	Overdose
184660442	73	YR	M			US	CN	OXYCONTIN	PROLONGED-RELEASE TABLET	Oral	UNK	Overdose
184660722			M			US	CN	OXYCONTIN	PROLONGED-RELEASE TABLET	Oral		Overdose
184661132			M			US	CN	OXYCONTIN	PROLONGED-RELEASE TABLET	Oral	UNK	Overdose
184663378						CA	HP	INFLECTRA	POWDER FOR INJECTION	Intravenous (not otherwise specified)	1100 MG, EVERY 8 WEEKS	Drug level above therapeutic
184688072	35	YR	F	60	KG	CA	HP	REMICADE	SOLUTION FOR INFUSION	Intravenous (not otherwise specified)		Drug level above therapeutic
184688252	78	YR	F	79	KG	FR	PH	VANCOMYCINE	UNKNOWN	Intravenous (not otherwise specified)		Overdose
184694025	31	YR	M			GB	MD	TRAMADOL.		Unknown	UNK	Overdose
184697932	64	YR	M			US	HP	PROPRANOLOL		Unknown		Overdose
184697972	51	YR	F			US	HP	CYCLOBENZAPRINE.		Oral		Intentional overdose
184698374			M			US	CN	HYDROCODONE BITARTRATE AND ACETAMINOPHEN	TABLET	Oral	UNK	Overdose
184698523			M			US	LW	OXYCONTIN	PROLONGED-RELEASE TABLET	Oral	UNK	Overdose
184699142			M			US	CN	OXYCONTIN	PROLONGED-RELEASE TABLET	Oral	20 MG, UNK	Overdose
184699653			F			US	CN	OXYCONTIN	PROLONGED-RELEASE TABLET	Transplacental	UNK	Overdose
184699692	21	YR	M			US	LW	OXYCONTIN	PROLONGED-RELEASE TABLET	Oral	80 MG, 6?8 TIMES DAILY	Overdose
184700742			M			US	CN	OXYCONTIN	PROLONGED-RELEASE TABLET	Oral	640 MG, DAILY	Prescribed overdose
184700992			M			US	LW	OXYCONTIN	PROLONGED-RELEASE TABLET	Oral	UNK	Overdose
184701312			M			US	LW	OXYCONTIN	PROLONGED-RELEASE TABLET	Oral	UNK	Overdose
184701322	56	YR	F			US	CN	OXYCONTIN	PROLONGED-RELEASE TABLET	Oral	UNK	Overdose
184702573			F			US	CN	OXYCONTIN	PROLONGED-RELEASE TABLET	Oral	400 MG, DAILY	Overdose
184704183			M			US	CN	OXYCONTIN	PROLONGED-RELEASE TABLET	Oral	UNK	Overdose
184708612			M			US	CN	OXYCONTIN	PROLONGED-RELEASE TABLET	Oral	UNKNOWN	Overdose
184709377	59	YR	M			US	CN	RINVOQ	TABLET	Oral		Overdose
184710382			M			US	CN	OXYCONTIN	PROLONGED-RELEASE TABLET	Oral	UNK	Overdose
184710722			M			US	CN	OXYCONTIN	PROLONGED-RELEASE TABLET	Oral	UNK	Overdose
184711192			M			US	CN	OXYCONTIN	PROLONGED-RELEASE TABLET	Oral		Overdose
184711422			M			US	CN	OXYCONTIN	PROLONGED-RELEASE TABLET	Oral	UNKNOWN	Overdose
184711982			F			US	LW	OXYCONTIN	PROLONGED-RELEASE TABLET	Oral	UNK	Overdose
184712802			M			US	LW	HYDROCODONE BITARTRATE AND ACETAMINOPHEN	TABLET	Oral	UNK	Overdose
184713272			M			US	CN	OXYCONTIN	PROLONGED-RELEASE TABLET	Oral	UNK	Overdose
184713862						US	CN	OXYCONTIN	PROLONGED-RELEASE TABLET	Oral	UNK	Overdose
184714372			M			US	LW	OXYCONTIN	PROLONGED-RELEASE TABLET	Oral	UNK	Overdose
184715192			M			US	CN	OXYCONTIN	PROLONGED-RELEASE TABLET	Oral	UNK	Overdose
184715663			M			US	LW	OXYCONTIN	PROLONGED-RELEASE TABLET	Oral	UNK	Overdose
184723572			M			US	CN	ULTRAM	TABLET	Unknown		Overdose
184733407			M			US	CN	QINLOCK	TABLET	Oral	UNK	Overdose
184735273			F	49	KG	US	CN	Dexlansoprazole	SLOW RELEASE CAPSULES	Oral	60 MILLIGRAM, QD	Extra dose administered
184737302	78	YR	F	79	KG	FR	PH	VANCOMYCINE		Intravenous (not otherwise specified)		Overdose
184742183	42	YR	F			US	CN	XELJANZ		Oral	5 MG, 2X/DAY	Extra dose administered
184742412	47	YR	M			US	MD	LYRICA	CAPSULE, HARD	Oral	300 MG, 2X/DAY	Prescribed overdose
184742442	44	YR	M			US	MD	LYRICA	CAPSULE, HARD		300 MG, 3X/DAY	Prescribed overdose
184746272	30	YR	F			US	CN	OXYCONTIN	PROLONGED-RELEASE TABLET	Oral	UNK	Overdose
184746822			M			US	CN	OXYCONTIN	PROLONGED-RELEASE TABLET	Oral	UNK	Overdose
184753762	30	YR	M			US	LW	Oxycodone/ Acetaminophen Tablets	TABLET	Oral	UNK	Overdose
184753992			M			US	CN	OXYCONTIN	PROLONGED-RELEASE TABLET	Oral	UNK	Overdose
184754082			M			US	LW	OXYCONTIN	PROLONGED-RELEASE TABLET	Oral	UNK	Overdose
184757262			F			US	LW	DILAUDID	TABLET	Oral	UNK	Overdose
184757412	32	YR	F			US	CN	OXYCONTIN	PROLONGED-RELEASE TABLET	Oral	UNK	Overdose
184757463			M			US	LW	OXYCONTIN	PROLONGED-RELEASE TABLET	Oral	20 MG, BID	Overdose
184762492			M			US	CN	Buprenorphine (similar to NDA 21?306)		Unknown	UNK	Overdose
184762664	36	YR	F	126	KG	US	HP	PRISTIQ EXTENDED?RELEASE	PROLONGED-RELEASE TABLET	Oral	150 MG, DAILY (TAKE 1 TABLET EVERY MORNING AND 2 TABLETS BY MOUTH EVERY EVENING)	Prescribed overdose
184762882			M			US	CN	Oxycodone Hydrochloride (similar to NDA 22?272)		Oral	UNK	Overdose
184764735	96	YR	F			CZ	MD	EUTHYROX				Overdose
184775382			M			US	CN	OXYCONTIN	PROLONGED-RELEASE TABLET	Oral	UNK	Overdose
184775622			F			US	CN	OXYCONTIN	PROLONGED-RELEASE TABLET	Oral	UNK	Overdose
184775822			M			US	CN	OXYCONTIN	PROLONGED-RELEASE TABLET	Oral	UNK	Overdose
184776022			F			US	CN	OXYCONTIN	PROLONGED-RELEASE TABLET	Oral	UNK	Overdose
184776142			F			US	CN	OXYCONTIN	PROLONGED-RELEASE TABLET	Oral	UNK	Overdose
184776162			M			US	CN	OXYCONTIN	PROLONGED-RELEASE TABLET	Oral	UNK	Overdose
184776434						CA	HP	INFLECTRA	POWDER FOR INJECTION	Intravenous (not otherwise specified)	10 MG/KG, EVERY 6 WEEKS, THEN EVERY 8 WEEKS	Drug level above therapeutic
184777622	23	YR	M			US	CN	LACOSAMIDE.	FILM-COATED TABLET	Oral	300 MILLIGRAM, 2X/DAY (BID)	Overdose
184782533	61	YR	F			US	CN	DUPIXENT	SOLUTION FOR INJECTION	Subcutaneous	300 MG, QOW	Extra dose administered
184782982	82	YR	F			US	CN	NUPLAZID	CAPSULE	Oral	34 MILLIGRAM, QD	Prescribed overdose
184792583	9	YR	F	29.93	KG	US	HP	DUPIXENT	SOLUTION FOR INJECTION	Subcutaneous	300 MG, Q4W	Extra dose administered
184796193			M			US	HP	BUPRENORPHINE.		Buccal		Overdose
184799902	42	YR	M	68	KG	LY	MD	VECTIBIX	UNKNOWN FORMULATION	Unknown	408 MILLIGRAM, Q2WK (16?17 MG/KG)	Overdose
184803712	19	YR	F			ZA	HP	QUETIAPINE TABLETS	TABLET	Oral	UNK	Intentional overdose
184813253			F			US	CN	MS CONTIN	PROLONGED-RELEASE TABLET	Oral	UNK	Overdose
184813482			F			US	CN	OXYCONTIN	PROLONGED-RELEASE TABLET	Oral	UNKNOWN	Overdose
184813602			M			US	LW	OXYCONTIN	PROLONGED-RELEASE TABLET	Oral	UNK	Overdose
184813822			F			US	CN	OXYCONTIN	PROLONGED-RELEASE TABLET	Oral	UNK	Overdose
184814462			F			US	LW	OXYCONTIN	PROLONGED-RELEASE TABLET	Oral	40 MG, UNK	Overdose
184815932			M			US	CN	OXYCONTIN	PROLONGED-RELEASE TABLET	Oral	UNKNOWN	Overdose
184816412			F			US	CN	OXYCONTIN	PROLONGED-RELEASE TABLET	Oral	UNK	Overdose
184816442			M			US	LW	OXYCONTIN	PROLONGED-RELEASE TABLET	Oral	UNKNOWN	Overdose
184816552			M			US	LW	OXYCONTIN	PROLONGED-RELEASE TABLET	Oral	UNK	Overdose
184816742			F			US	LW	OXYCONTIN	PROLONGED-RELEASE TABLET	Oral	UNKNOWN	Overdose
184818932	77	YR	F			US	CN	LYRICA	CAPSULE, HARD	Oral	350 MG, 3X/DAY	Prescribed overdose
184820852			F			US	LW	OXYCONTIN	PROLONGED-RELEASE TABLET	Oral	UNK	Overdose
184820883			M			US	CN	HYDROCODONE BITARTRATE AND ACETAMINOPHEN	TABLET	Oral	UNK	Overdose
184820942			F			US	CN	OXYCONTIN	PROLONGED-RELEASE TABLET	Oral	UNK	Overdose
184827042			F			US	LW	Oxycodone HCl Tablets (Rhodes 91?490)	TABLET	Oral	UNK	Overdose
184865512	25	YR	F			CA	HP	Infliximab		Intravenous (not otherwise specified)		Extra dose administered
184866972			M			US	CN	OXYCONTIN	PROLONGED-RELEASE TABLET	Oral	UNK	Overdose
184866983			F			US	CN	OXYCONTIN	PROLONGED-RELEASE TABLET	Oral	240 TABLET, MONTHLY	Overdose
184867052			F			US	LW	OXYCONTIN	PROLONGED-RELEASE TABLET	Oral	UNK	Overdose
184867102			M			US	LW	OXYCONTIN	PROLONGED-RELEASE TABLET	Oral		Overdose
184867292	66	YR	F			US	CN	OXYCONTIN	PROLONGED-RELEASE TABLET	Oral	UNK	Overdose
184867352			M			US	CN	OXYCONTIN	PROLONGED-RELEASE TABLET	Oral		Overdose
184867362			M			US	CN	OXYCONTIN	PROLONGED-RELEASE TABLET	Oral	UNK	Overdose
184868092	36	YR	M			US	CN	OXYCONTIN	PROLONGED-RELEASE TABLET	Oral	UNK	Overdose
184868102	25	YR	F			US	CN	HYDROCODONE BITARTRATE AND ACETAMINOPHEN	TABLET	Oral	UNK	Overdose
184868222			F			US	LW	OXYCONTIN	PROLONGED-RELEASE TABLET	Oral	UNK	Overdose
184868262			F			US	CN	OXYCONTIN	PROLONGED-RELEASE TABLET	Oral	UNK	Overdose
184868292			M			US	CN	OXYCONTIN	PROLONGED-RELEASE TABLET	Oral	UNK	Overdose
184868532			M			US	LW	OXYCONTIN	PROLONGED-RELEASE TABLET	Oral		Overdose
184868652			F			US	LW	OXYCONTIN	PROLONGED-RELEASE TABLET	Oral		Overdose
184868922	51	YR	M			US	CN	OXYCONTIN	PROLONGED-RELEASE TABLET	Oral	20MG	Overdose
184869012			M			US	CN	OXYCONTIN	PROLONGED-RELEASE TABLET	Oral		Overdose
184869042			F			US	LW	Oxycodone HCl CR Tablets (similar to NDA 22?272)	PROLONGED-RELEASE TABLET	Oral	UNK	Overdose
184875072			M			US	CN	OXYCONTIN	PROLONGED-RELEASE TABLET	Oral	UNK	Overdose
184875153	54	YR	F			US	CN	OXYCONTIN	PROLONGED-RELEASE TABLET	Oral	40 MG, BID	Overdose
184875192			M			US	LW	Buprenorphine Transdermal Patch (similar to NDA 21?306)	TRANSDERMAL PATCH	Transdermal	UNK	Overdose
184875402	55	YR	F			US	CN	DILAUDID	TABLET	Oral	UNK	Overdose
184875482			F			US	CN	BUTRANS	TRANSDERMAL PATCH	Transdermal	UNK	Overdose
184877763	76	YR	M	76.19	KG	US	LW	OXYCONTIN	PROLONGED-RELEASE TABLET	Oral	UNK	Overdose
184877902	74	YR	M			US	CN	OXYCONTIN	PROLONGED-RELEASE TABLET	Oral	UNK	Overdose
184881472			M			US	LW	OXYCONTIN	PROLONGED-RELEASE TABLET	Oral	UNK	Overdose
184888372			F			US	CN	OXYCONTIN	PROLONGED-RELEASE TABLET	Oral	UNK	Overdose
184895427	96	YR	F			CZ	MD	IBUPROFEN.		Unknown	MISUSE	Overdose
184903193	78	YR	M			US	HP	LYRICA	CAPSULE, HARD	Oral	75 MG, 3X/DAY (TAKES WITH THE 150 MG'S)	Prescribed overdose
184906643	43	YR	M			LB	MD	SANDOSTATIN LAR DEPOT	SOLUTION FOR INJECTION	Intramuscular	20 MG, QMO (2 INJECTION)	Extra dose administered
184917114	30	YR	M			FR	MD	PARACETAMOL		Unknown	TOOK MORE THAN 2 BOXES OF PARACETAMOL IN LESS THAN 12 HOURS	Accidental overdose
184917114	30	YR	M			FR	MD	PARACETAMOL		Unknown	TOOK MORE THAN 2 BOXES OF PARACETAMOL IN LESS THAN 12 HOURS	Overdose
184917662	53	YR	F			US	CN	OXYCONTIN	PROLONGED-RELEASE TABLET	Oral		Overdose
184917732			M	90	KG	US	CN	OXYCONTIN	PROLONGED-RELEASE TABLET	Oral	UNK	Overdose
184917832			M			US	CN	OXYCONTIN	PROLONGED-RELEASE TABLET	Oral	1 TABLET, Q8H	Overdose
184917902			F			US	LW	Oxycodone/ Acetaminophen Tablets	TABLET	Transplacental		Overdose
184918012			M			US	CN	OXYCONTIN	PROLONGED-RELEASE TABLET	Oral	UNK	Overdose
184918372			F	89.8	KG	US	CN	OXYCONTIN	PROLONGED-RELEASE TABLET	Oral		Overdose
184918772	58	YR	M			US	LW	Hydrocodone Bitartrate (similar to NDA 206627)		Unknown	UNK	Overdose
184922323	69	YR	M	83.91	KG	US	CN	PREGABALIN.	CAPSULE, HARD	Oral	150 MG, 1X/DAY	Prescribed overdose
184932194	74	YR	M			NO	HP	DUODOPA		Other	MORNING DOSE: 11 ML	Overdose
184933002	42	YR	M			CN	MD	COLCHICINE.	UNK	Unknown	50 MILLIGRAM	Overdose
184934182			F			US	CN	Oxycodone HCl Tablets (Rhodes 91?490)	TABLET	Oral	UNK	Overdose
184934222			F			US	LW	Oxycodone HCl CR Tablets (similar to NDA 22?272)	PROLONGED-RELEASE TABLET	Oral		Overdose
184934532			M			US	CN	OXYCONTIN	PROLONGED-RELEASE TABLET	Oral		Overdose
184934732			M			US	CN	OXYCONTIN	PROLONGED-RELEASE TABLET	Oral	UNK, UNK	Overdose
184935365	46	YR	F			US	HP	Lanadelumab	SOLUTION FOR INJECTION	Subcutaneous	300 MILLIGRAM, 1X/2WKS	Prescribed overdose
184938143	28	YR	M			US	CN	ADYNOVATE	POWDER FOR SOLUTION FOR INFUSION	Intravenous (not otherwise specified)	2500 INTERNATIONAL UNIT	Extra dose administered
184960252	64	YR	F			CA	MD	Infliximab		Intravenous (not otherwise specified)		Drug level above therapeutic
184965682	54	YR	M			US	CN	CLONAZEPAM.		Unknown		Overdose
184972162			M			US	CN	OXYCONTIN	PROLONGED-RELEASE TABLET	Oral	UNKNOWN	Overdose
184973623			M			US	CN	OXYCONTIN	PROLONGED-RELEASE TABLET	Oral	UNK	Overdose
184973694			M			US	CN	HYDROCODONE BITARTRATE AND ACETAMINOPHEN	TABLET	Oral	UNK	Overdose
184973852	68	YR	M			US	LW	OXYCONTIN	PROLONGED-RELEASE TABLET	Oral	80 MG, Q12H	Overdose
184978312			M			US	LW	OXYCONTIN	PROLONGED-RELEASE TABLET	Oral	UNK	Overdose
184978472	49	YR	M			US	CN	Oxycodone Hydrochloride (similar to NDA 22?272)		Oral	UNK	Overdose
184981542	76	YR	M			US	CN	TAVALISSE	TABLET	Oral	100 MG, Q12H	Accidental overdose
184983762	23	YR	F			US	HP	METOPROLOL SUCCINATE.	TABLET	Oral	CONSUMED 60 TABLETS	Intentional overdose
184984942						CA	HP	Rituximab (Unknown)	CONCENTRATE FOR SOLUTION FOR INFUSION	Intravenous (not otherwise specified)		Overdose
184989052			F			US	LW	OXYCONTIN	PROLONGED-RELEASE TABLET	Oral	UNK	Overdose
184989162	26	YR	M			US	HP	FENTANYL.		Nasal	HE REPORTED TO HAVE SNORTED CRUSHED FENTANYL INTRANASALLY	Overdose
184989172	54	YR	M			US	HP	AMLODIPINE	TABLET	Unknown	INTENTIONAL OVERDOSE OF 70 AMLODIPINE TABLETS	Intentional overdose
184989832	28	YR	F			US	HP	METFORMIN	TABLET	Unknown	50 TABLETS	Intentional overdose
184993882	28	YR	M			US	HP	OXYCONTIN	PROLONGED-RELEASE TABLET	Oral	UNK	Overdose
184994434	31	YR	M			GB	HP	OXYCODONE HYDROCHLORIDE.	ORAL SOLUTION	Unknown	UNK	Overdose
184996352	57	YR	F	66	KG	CA	HP	Infliximab		Intravenous (not otherwise specified)	UNKNOWN	Drug level above therapeutic
185008993			F			US	MD	NUPLAZID	CAPSULE	Oral	34 MILLIGRAM, QD	Prescribed overdose
185027522			F			US	CN	OXYCONTIN	PROLONGED-RELEASE TABLET	Oral	UNK	Overdose
185027602			M			US	CN	OXYCONTIN	PROLONGED-RELEASE TABLET	Oral		Overdose
185027702			M			US	CN	OXYCONTIN	PROLONGED-RELEASE TABLET	Oral	80 MG, TID	Overdose
185027923	40	YR	M			US	CN	OXYCONTIN	PROLONGED-RELEASE TABLET	Oral	UNK	Overdose
185027962			F			US	CN	HYDROCODONE BITARTRATE AND ACETAMINOPHEN	TABLET	Oral	UNK	Overdose
185028432			M			US	LW	Morphine Sulfate Extended?Release Tablets (Rhodes 74?769, 74?862)	PROLONGED-RELEASE TABLET	Oral	UNK	Overdose
185028482			F			US	LW	OXYCONTIN	PROLONGED-RELEASE TABLET	Oral	UNK	Overdose
185028672			M			US	CN	OXYCONTIN	PROLONGED-RELEASE TABLET	Oral	UNK	Accidental overdose
185028842			M			US	LW	OXYCONTIN	PROLONGED-RELEASE TABLET	Oral	UNK	Overdose
185028992			M			US	CN	Oxycodone HCl CR Tablets (similar to NDA 22?272)	PROLONGED-RELEASE TABLET	Transplacental		Overdose
185032872			M			FR	HP	TACROLIMUS.		Unknown	UNK	Overdose
185038902			M			US	CN	DILAUDID	TABLET	Oral	UNK	Overdose
185042472			M			US	CN	OXYCONTIN	PROLONGED-RELEASE TABLET	Oral	10 MG, UNK	Overdose
185042532	41	YR	F	112	KG	US	CN	OXYCONTIN	PROLONGED-RELEASE TABLET	Oral	UNK	Overdose
185042696						CA	HP	INFLECTRA	POWDER FOR INJECTION	Intravenous (not otherwise specified)	300 MG (5 MG/KG), EVERY 0, 2, 6 WEEKS THEN EVERY 8 WEEKS	Drug level above therapeutic
185053682						US	MD	EPIDIOLEX	ORAL SOLUTION		24 MG/KG/DAY, 480 MILLIGRAM, BID	Overdose
185070762	79	YR	M			US	MD	XTANDI	CAPSULE	Unknown		Overdose
185077963	33	YR	M	81.63	KG	US	CN	HYDROCODONE BITARTRATE AND ACETAMINOPHEN	TABLET	Oral	UNK	Overdose
185078043	18	YR	M			US	CN	OXYCONTIN	PROLONGED-RELEASE TABLET	Oral	UNK	Overdose
185078603			M			US	CN	OXYCONTIN	PROLONGED-RELEASE TABLET	Oral	UNK, UNK	Overdose
185078632			M			US	CN	OXYCONTIN	PROLONGED-RELEASE TABLET	Oral	UNKNOWN	Overdose
185078672	43	YR	M			US	LW	OXYCONTIN	PROLONGED-RELEASE TABLET	Oral	UNK	Overdose
185078823			M			US	LW	OXYCONTIN	PROLONGED-RELEASE TABLET	Oral	UNKNOWN	Overdose
185078832			M			US	LW	OXYCONTIN	PROLONGED-RELEASE TABLET	Oral	UNKNOWN	Overdose
185078852						US	LW	Oxycodone HCl CR Tablets (similar to NDA 22?272)	PROLONGED-RELEASE TABLET	Oral	UNK	Overdose
185099643	63	YR	F			US	CN	COMBIVENT	PRESSURISED INHALATION		2 INHALATIONS, 4 TIMES DAILY	Extra dose administered
185112113	56	YR	M			AU	HP	PRAMIPEXOLE.			0.5 MILLIGRAM, TID	Overdose
185113972	30	YR	M			FR	HP	PARACETAMOL		Unknown	UNK (TOOK MORE THAN 2 BOXES OF PARACETAMOL IN LESS THAN 12 HOURS)	Accidental overdose
1851179126	86	YR	F			CZ	HP	METHOTREXATE SODIUM.	TABLET	Unknown	10 MILLIGRAM, QWK	Overdose
185120032	20	YR	M			US	CN	OXYCONTIN	PROLONGED-RELEASE TABLET	Oral		Overdose
185120422			M			US	CN	OXYCONTIN	PROLONGED-RELEASE TABLET	Oral	30 MG, QID	Overdose
185120802	21	YR	M			US	CN	OXYCONTIN	PROLONGED-RELEASE TABLET	Oral	UNK	Overdose
185120972	52	YR	M			US	CN	OXYCONTIN	PROLONGED-RELEASE TABLET	Oral		Overdose
185120992			M			US	CN	OXYCONTIN	PROLONGED-RELEASE TABLET	Oral	UNK	Overdose
185121032			M			US	LW	OXYCONTIN	PROLONGED-RELEASE TABLET	Oral	UNK	Overdose
185121742			M			US	CN	HYDROCODONE BITARTRATE AND ACETAMINOPHEN	TABLET	Oral	UNK	Overdose
185125362	58	YR	M			FR	MD	METFORMINE		Oral	2 GRAM	Intentional overdose
185128022			F			GB	HP	IBUPROFEN.			100 GRAM, QD	Intentional overdose
185128644	80	YR	M			GB	MD	CLOZARIL	TABLET	Oral	12.5 MILLIGRAM, QD	Extra dose administered
185130792			M			US	CN	OXYCONTIN	PROLONGED-RELEASE TABLET	Oral	UNK	Overdose
185130922			F			US	LW	OXYCONTIN	PROLONGED-RELEASE TABLET	Oral	UNK	Overdose
185130962			M			US	CN	OXYCONTIN	PROLONGED-RELEASE TABLET	Oral	UNK	Overdose
185131643			M			US	CN	TABRECTA	TABLET	Unknown	UNK UNK, TID	Overdose
185134472						CA	HP	INFLECTRA	POWDER FOR INJECTION	Intravenous (not otherwise specified)	268 MG (5MG/KG) AT 0, 2, 6, THEN EVERY 8 WEEKS	Drug level above therapeutic
185137312			M			US	CN	OXYCONTIN	PROLONGED-RELEASE TABLET	Oral	UNK	Overdose
185137652			F			US	LW	Oxycodone/ Acetaminophen Tablets	TABLET	Oral	UNK	Overdose
185139562			F			US	CN	OXYCONTIN	PROLONGED-RELEASE TABLET	Oral		Overdose
185148662			F	103	KG	US	MD	VIMPAT			300 MILLIGRAM, 2X/DAY (BID)	Overdose
185150112	60	YR	F	67.13	KG	US	CN	VIMPAT	FILM-COATED TABLET		400MG	Overdose
185150272			M			US	MD	BRIVIACT			100 MILLIGRAM, 2X/DAY (BID)	Overdose
185150442	61	YR	F			US	MD	LACOSAMIDE.			200 MILLIGRAM, 2X/DAY (BID)	Overdose
185153862			F			US	CN	WELLBUTRIN SR	PROLONGED-RELEASE TABLET		1 DF, BID, TABLET, 150MG 60S	Extra dose administered
185154214	86	YR	F			CZ	HP	METHOTREXATE.	TABLET	Oral	1?0?0 (SUNDAY), 10 MG, QW	Overdose
185168602			F			US	LW	HYDROCODONE BITARTRATE AND ACETAMINOPHEN	TABLET	Oral	UNK	Overdose
185175965			F			US	CN	COSENTYX	SOLUTION FOR INJECTION	Subcutaneous	UNK, QD	Accidental overdose
185184752	18	YR	M			US	CN	ADVATE	POWDER AND SOLVENT FOR SOLUTION FOR INFUSION	Intravenous (not otherwise specified)	2995 INTERNATIONAL UNIT	Overdose
185186912			M			US	LW	OXYCONTIN	PROLONGED-RELEASE TABLET	Oral	UNKNOWN	Overdose
185186952			M			US	CN	OXYCONTIN	PROLONGED-RELEASE TABLET	Oral	UNK	Overdose
185187073			F			US	LW	OXYCONTIN	PROLONGED-RELEASE TABLET	Oral		Overdose
185187122			M			US	LW	OXYCONTIN	PROLONGED-RELEASE TABLET	Oral	UNK	Overdose
185187582			F			US	CN	OXYCONTIN	PROLONGED-RELEASE TABLET	Oral	UNK	Overdose
185187793	46	YR	F	72.64	KG	US	CN	TOPAMAX	FILM-COATED TABLET	Oral		Overdose
185188703	40	YR	F			US	MD	OXYCONTIN	PROLONGED-RELEASE TABLET	Oral	UNK	Overdose
185188742			F			US	LW	OXYCONTIN	PROLONGED-RELEASE TABLET	Oral		Overdose
185188793			M			US	CN	OXYCONTIN	PROLONGED-RELEASE TABLET	Oral	UNK, UNK	Overdose
185188812			F			US	CN	OXYCONTIN	PROLONGED-RELEASE TABLET	Oral	UNK	Overdose
185188822			M			US	CN	OXYCONTIN	PROLONGED-RELEASE TABLET	Oral	20 MG, UNK	Overdose
185188843	34	YR	M			US	CN	OXYCONTIN	PROLONGED-RELEASE TABLET	Oral	UNK	Overdose
185189682	64	YR	M	136.2	KG	US	HP	SELEXIPAG	TABLET	Oral		Overdose
185190212			M			US	LW	OXYCONTIN	PROLONGED-RELEASE TABLET	Oral	UNKNOWN	Overdose
185190252			M			US	CN	HYDROCODONE BITARTRATE AND ACETAMINOPHEN	TABLET	Oral	UNK	Overdose
185190472			M			US	LW	OXYCONTIN	PROLONGED-RELEASE TABLET	Oral	40 MG, UNK	Overdose
185190773			M			US	CN	OXYCONTIN	PROLONGED-RELEASE TABLET	Oral	UNK	Overdose
185193712			M			US	LW	OXYCONTIN	PROLONGED-RELEASE TABLET	Oral		Overdose
185193722	49	YR	F			US	CN	HYDROCODONE BITARTRATE AND ACETAMINOPHEN	TABLET	Oral	10?325 MG,	Overdose
185193882			M			US	CN	Oxycodone Hydrochloride (similar to NDA 22?272)		Oral	UNK	Overdose
185198222			F			US	LW	OXYCONTIN	PROLONGED-RELEASE TABLET	Oral		Overdose
185202492						US	HP	EPIDIOLEX	ORAL SOLUTION	Oral	16.87 MG/KG, 300 MG QD (100 MG IN AM AND 200 MG AT BEDTIME) (FIRST SHIPPED 17?JUL?2019)	Prescribed overdose
185202687	78	YR	M			US	CN	OFEV	CAPSULE	Oral		Extra dose administered
185207703	10	YR	M			US	HP	OMNITROPE	POWDER AND SOLVENT FOR SOLUTION FOR INJECTION	Subcutaneous	1.3 MG, QD	Overdose
185210513	56	YR	M			AU	CN	Salbutamol			2 PUFF(S), BID	Overdose
185232322						JP	MD	LIXIANA TABLETS	TABLET	Oral	60MG/DAY	Overdose
185232694	64	YR	F	62.13	KG	US	HP	XANAX		Unknown	UNK	Overdose
185234882	76	YR	F	80	KG	FR	HP	CIPROFLOXACINE		Intravenous (not otherwise specified)	1000 MG, QD	Overdose
185235402			M			US	LW	OXYCONTIN	PROLONGED-RELEASE TABLET	Oral	UNK	Overdose
185238783	71	YR	M	80.8	KG	IL	HP	Selinexor	TABLET	Oral	100 MG, WEEKLY	Overdose
185240052			M			US	CN	OXYCONTIN	PROLONGED-RELEASE TABLET	Oral	UNKNOWN	Overdose
185240352			F			US	CN	OXYCONTIN	PROLONGED-RELEASE TABLET	Oral	UNK	Overdose
185240642			F			US	CN	OXYCONTIN	PROLONGED-RELEASE TABLET	Oral	UNK	Overdose
185240682	49	YR	M			US	CN	OXYCONTIN	PROLONGED-RELEASE TABLET	Oral	UNK	Overdose
185240762	30	YR	F			US	CN	Oxycodone Hydrochloride (similar to NDA 22?272)		Oral	5 MG, Q6H	Overdose
185241552			M			US	LW	OXYCONTIN	PROLONGED-RELEASE TABLET	Oral	UNK	Overdose
185241642			M			US	LW	OXYCONTIN	PROLONGED-RELEASE TABLET	Oral	UNK	Overdose
185241682			F			US	LW	Oxycodone/ Acetaminophen Tablets	TABLET	Oral	UNK	Overdose
185241702	64	YR	F			US	CN	OXYCONTIN	PROLONGED-RELEASE TABLET	Oral	UNK, UNK	Overdose
185241762			M			US	CN	Hydromorphone Tablet (Rhodes)	TABLET	Oral	UNKNOWN	Overdose
185241772			M			US	CN	OXYCONTIN	PROLONGED-RELEASE TABLET	Oral	UNKNOWN	Overdose
185241822			M			US	CN	OXYCONTIN	PROLONGED-RELEASE TABLET	Oral	UNK	Overdose
185241862			M			US	CN	Oxycodone HCl Tablets (Rhodes 91?490)	TABLET	Oral	UNKNOWN	Overdose
185241912			M			US	LW	Oxycodone HCl CR Tablets (similar to NDA 22?272)	PROLONGED-RELEASE TABLET	Oral	UNK	Overdose
185244312	57	YR	M			DE	CN	TESTIM		Unknown	UNK UNKNOWN, UNKNOWN	Prescribed overdose
185248203			M			US	CN	OXYCONTIN	PROLONGED-RELEASE TABLET	Oral	UNK	Overdose
185248572			M			US	LW	OXYCONTIN	PROLONGED-RELEASE TABLET	Oral		Overdose
185249062	36	YR	F			US	MD	OXYCONTIN	PROLONGED-RELEASE TABLET	Oral	20 MG, 1?2 PILLS EVERY TWELVE HOURS	Overdose
185253002			M			US	LW	OXYCONTIN	PROLONGED-RELEASE TABLET	Oral	UNK	Overdose
185253172			M			US	LW	DILAUDID	TABLET	Oral	UNK	Overdose
185253292			M			US	LW	OXYCONTIN	PROLONGED-RELEASE TABLET	Oral		Overdose
185253352			F			US	CN	OXYCONTIN	PROLONGED-RELEASE TABLET	Oral		Overdose
185258252	51	YR	F			US	MD	TIZANIDINE HYDROCHLORIDE.		Oral		Intentional overdose
185264992	74	YR	M			JP	MD	NINLARO	CAPSULE	Oral	UNK	Accidental overdose
185269812						BE	HP	Venlafaxine Extended release		Oral	12 GRAM, SINGLE (VENLAFAXINE EXTENDED?RELEASE TABLETS)	Intentional overdose
185280812	72	YR	M			PT	PH	SINEMET	TABLET	Oral	STRENGTH: 25/100 (UNITS NOT SPECIFIED), DOSE: 2 TABLETS OF CARBIDOPA (+) LEVODOPA (SINEMET), EVERY 2	Overdose
185284532			M			US	CN	OXYCONTIN	PROLONGED-RELEASE TABLET	Oral	UNK	Overdose
185284663	43	YR	M			US	LW	OXYCONTIN	PROLONGED-RELEASE TABLET	Oral	UNK	Overdose
185285122	34	YR	M			US	HP	Oxycodone HCl CR Tablets (similar to NDA 22?272)	PROLONGED-RELEASE TABLET	Oral	UNK	Overdose
185285732	24	YR	M	121.54	KG	US	CN	XANAX			10 MG, 2X/DAY	Overdose
185286232	46	YR	M			US	CN	OXYCONTIN	PROLONGED-RELEASE TABLET	Oral	UNK	Overdose
185286414			M			US	CN	Oxycodone HCl CR Tablets (similar to NDA 22?272)	PROLONGED-RELEASE TABLET	Oral	UNK	Overdose
185286432			M			US	LW	OXYCONTIN	PROLONGED-RELEASE TABLET	Oral	UNK	Overdose
185286442			F			US	LW	OXYCONTIN	PROLONGED-RELEASE TABLET	Oral	UNK	Overdose
185286452			M			US	LW	HYDROCODONE BITARTRATE AND ACETAMINOPHEN	TABLET	Oral	UNK	Overdose
185286622			F			US	CN	Oxycodone HCl CR Tablets (similar to NDA 22?272)	PROLONGED-RELEASE TABLET	Oral	UNK	Accidental overdose
185286622			F			US	CN	Oxycodone HCl CR Tablets (similar to NDA 22?272)	PROLONGED-RELEASE TABLET	Oral	UNK	Overdose
185286633			F			US	LW	OXYCONTIN	PROLONGED-RELEASE TABLET	Oral	UNK	Overdose
185290983	52	YR	F	122.45	KG	US	CN	643 (Lanadelumab)	SOLUTION FOR INJECTION	Subcutaneous	300 MILLIGRAM, Q2WEEKS	Prescribed overdose
185291902			M			US	CN	OXYCONTIN	PROLONGED-RELEASE TABLET	Oral	UNK	Overdose
[truncated: 97,088 more rows]
